# Supplementary material for: (S)-Methyl 3-(3,4-dimeth­oxy­phen­yl)-2-[2-(diphenyl­phosphan­yl)benzamido]­propano­ate
Source: Acta Crystallogr Sect E Struct Rep Online. 2011 Nov 12;67(Pt 12):o3285. doi: 10.1107/S1600536811047179 (PMC3238941; doi:10.1107/S1600536811047179)
Supplement: Supplementary file 1 [file e-67-o3285-sup1.cif]

##############################################################################
#                                                                            #
# This CIF contains the data in a paper accepted for publication in          #
# Acta Crystallographica Section E. It conforms to the requirements of       #
# Notes for Authors for Acta Crystallographica Section E, and has been       #
# peer reviewed under the auspices of the IUCr Commission on Journals.       #
#                                                                            #
# Full details of the Crystallographic Information File format               #
# are given in the paper "The Crystallographic Information File (CIF):       #
# a New Standard Archive File for Crystallography" by S. R. Hall, F. H.      #
# Allen and I. D. Brown [Acta Cryst. (1991), A47, 655-685].                  #
#                                                                            #
# The current version of the core CIF dictionary is obtainable from          #
# ftp://ftp.iucr.org/pub/cif_core.dic.                                       #
#                                                                            #
# Software is freely available for graphical display of the structure(s)     #
# in this CIF. For information consult the CIF software page                 #
# http://www.iucr.org/resources/cif/software.                                #
#                                                                            #
# This file may be used for bona fide research purposes within the           #
# scientific community so long as proper attribution is given to the journal # 
# article from which it was obtained.                                        #
#                                                                            #
##############################################################################
data_I
_audit_creation_method     SHELXL-97
_chemical_name_systematic
;
(<i>S</i>)-Methyl
3-(3,4-dimethoxyphenyl)-2-[2-(diphenylphosphanyl)benzamido]propanoate
;
_chemical_name_common     ?
_chemical_formula_moiety     'C31 H30 N O5 P'
_chemical_formula_sum     'C31 H30 N O5 P'
_chemical_formula_iupac     'C31 H30 N O5 P'
_chemical_formula_weight     527.53
_chemical_melting_point     420
_symmetry_cell_setting     monoclinic
_symmetry_space_group_name_H-M     'P 21'
_symmetry_space_group_name_hall     'P 2yb'
loop_
    _symmetry_equiv_pos_as_xyz
    'x, y, z'
    '-x, y+1/2, -z'
_cell_length_a     10.2218(3)
_cell_length_b     8.4535(2)
_cell_length_c     15.7633(4)
_cell_angle_alpha     90.00
_cell_angle_beta     100.300(2)
_cell_angle_gamma     90.00
_cell_volume     1340.16(6)
_cell_formula_units_Z     2
_cell_measurement_reflns_used     6654
_cell_measurement_theta_min     2.60
_cell_measurement_theta_max     28.27
_cell_measurement_temperature     173(2)
_exptl_crystal_description     needle
_exptl_crystal_colour     colourless
_exptl_crystal_size_max     0.18
_exptl_crystal_size_mid     0.15
_exptl_crystal_size_min     0.14
_exptl_crystal_density_diffrn     1.307
_exptl_crystal_density_meas     ?
_exptl_crystal_density_method     'not measured'
_exptl_crystal_F_000     556
_exptl_absorpt_coefficient_mu     0.144
_exptl_absorpt_correction_type     none
_exptl_special_details     ?
_diffrn_ambient_temperature     173(2)
_diffrn_radiation_type     MoK\a
_diffrn_radiation_wavelength     0.71073
_diffrn_radiation_source     'fine-focus sealed tube'
_diffrn_radiation_monochromator     graphite
_diffrn_measurement_device_type     'Nonius KappaCCD'
_diffrn_measurement_method     '1.2\% \f scans and \w scans'
_diffrn_reflns_number     6654
_diffrn_reflns_av_R_equivalents     0.0000
_diffrn_reflns_av_sigmaI/netI     0.0365
_diffrn_reflns_theta_min     2.60
_diffrn_reflns_theta_max     28.27
_diffrn_reflns_theta_full     28.27
_diffrn_measured_fraction_theta_max     0.999
_diffrn_measured_fraction_theta_full     0.999
_diffrn_reflns_limit_h_min     -13
_diffrn_reflns_limit_h_max     13
_diffrn_reflns_limit_k_min     -11
_diffrn_reflns_limit_k_max     11
_diffrn_reflns_limit_l_min     -21
_diffrn_reflns_limit_l_max     20
_diffrn_standards_number     0
_diffrn_standards_interval_count     0
_diffrn_standards_interval_time     0
_diffrn_standards_decay_%     0
_refine_special_details
;
Refinement of <i>F</i>^2^ against ALL reflections. The weighted <i>R</i>-factor
<i>wR</i> and goodness of fit <i>S</i> are based on <i>F</i>^2^, conventional
<i>R</i>-factors <i>R</i> are based on <i>F</i>, with <i>F</i> set to zero for
negative <i>F</i>^2^. The threshold expression of <i>F</i>^2^ >
\s(<i>F</i>^2^) is used only for calculating <i>R</i>-factors(gt) <i>etc</i>.
and is not relevant to the choice of reflections for refinement.
<i>R</i>-factors based on <i>F</i>^2^ are statistically about twice as large
as those based on <i>F</i>, and <i>R</i>- factors based on ALL data will be
even larger.
;
_reflns_number_total     6654
_reflns_number_gt     5550
_reflns_threshold_expression     I>2sigma(I)
_refine_ls_structure_factor_coef     Fsqd
_refine_ls_matrix_type     full
_refine_ls_R_factor_all     0.0499
_refine_ls_R_factor_gt     0.0343
_refine_ls_wR_factor_gt     0.0731
_refine_ls_wR_factor_ref     0.0788
_refine_ls_goodness_of_fit_ref     1.038
_refine_ls_restrained_S_all     1.038
_refine_ls_number_reflns     6654
_refine_ls_number_parameters     350
_refine_ls_number_restraints     1
_refine_ls_hydrogen_treatment     mixed
_refine_ls_weighting_scheme     calc
_refine_ls_weighting_details
         'calc w=1/[\s^2^(Fo^2^)+(0.0449P)^2^+0.0315P] where P=(Fo^2^+2Fc^2^)/3'
_atom_sites_solution_hydrogens     geom
_atom_sites_solution_primary     direct
_atom_sites_solution_secondary     difmap
_refine_ls_shift/su_max     0.000
_refine_ls_shift/su_mean     0.000
_refine_diff_density_max     0.166
_refine_diff_density_min     -0.246
_refine_ls_extinction_method     none
_refine_ls_extinction_coef     0
_refine_ls_abs_structure_details     'Flack (1983), <b>3108 Friedel pairs</b>'
_refine_ls_abs_structure_Flack     -0.08(6)
loop_
    _atom_type_symbol
    _atom_type_description
    _atom_type_scat_dispersion_real
    _atom_type_scat_dispersion_imag
    _atom_type_scat_source
    'C' 'C' 0.0033 0.0016
                         'International Tables Vol C Tables 4.2.6.8 and 6.1.1.4'
    'H' 'H' 0.0000 0.0000
                         'International Tables Vol C Tables 4.2.6.8 and 6.1.1.4'
    'N' 'N' 0.0061 0.0033
                         'International Tables Vol C Tables 4.2.6.8 and 6.1.1.4'
    'O' 'O' 0.0106 0.0060
                         'International Tables Vol C Tables 4.2.6.8 and 6.1.1.4'
    'P' 'P' 0.1023 0.0942
                         'International Tables Vol C Tables 4.2.6.8 and 6.1.1.4'
_computing_data_collection     'COLLECT (Nonius, 2000)'
_computing_cell_refinement     'DENZO-SMN (Otwinowski & Minor, 1997)'
_computing_data_reduction     'DENZO-SMN (Otwinowski & Minor, 1997)'
_computing_structure_solution     'SHELXS97 (Sheldrick, 2008)'
_computing_structure_refinement     'SHELXL97 (Sheldrick, 2008)'
_computing_molecular_graphics     'OLEX2 (Dolomanov <i>et al.</i>, 2009)'
_computing_publication_material     'SHELXL97 (Sheldrick, 2008)'
loop_
    _atom_site_type_symbol
    _atom_site_label
    _atom_site_fract_x
    _atom_site_fract_y
    _atom_site_fract_z
    _atom_site_U_iso_or_equiv
    _atom_site_adp_type
    _atom_site_calc_flag
    _atom_site_refinement_flags
    _atom_site_occupancy
    _atom_site_symmetry_multiplicity
    _atom_site_disorder_assembly
    _atom_site_disorder_group
    P P1 0.92652(4) 0.26037(5) 0.25790(2) 0.02523(9) Uani d . 1 1 . .
    O O1 0.48837(10) 0.38280(13) -0.10867(6) 0.0317(2) Uani d . 1 1 . .
    O O2 0.32444(10) 0.23354(13) -0.07247(7) 0.0307(2) Uani d . 1 1 . .
    O O3 0.74192(10) 0.13486(13) 0.08701(8) 0.0350(3) Uani d . 1 1 . .
    O O4 0.59931(12) 0.12392(14) 0.36882(7) 0.0368(3) Uani d . 1 1 . .
    O O5 0.60041(13) 0.38582(16) 0.45360(7) 0.0418(3) Uani d . 1 1 . .
    N N1 0.63147(12) 0.36602(16) 0.05671(8) 0.0245(3) Uani d . 1 1 . .
    H H1N 0.6418(16) 0.461(2) 0.0513(10) 0.028(5) Uiso d . 1 1 . .
    C C1 0.50466(14) 0.2509(2) 0.23296(9) 0.0284(3) Uani d . 1 1 . .
    H H1 0.5024 0.1538 0.2024 0.034 Uiso calc R 1 1 . .
    C C2 0.55163(14) 0.2534(2) 0.32072(9) 0.0285(3) Uani d . 1 1 . .
    C C3 0.55354(16) 0.3961(2) 0.36673(10) 0.0315(4) Uani d . 1 1 . .
    C C4 0.51056(17) 0.5329(2) 0.32311(11) 0.0349(4) Uani d . 1 1 . .
    H H4 0.5119 0.6301 0.3535 0.042 Uiso calc R 1 1 . .
    C C5 0.46479(16) 0.52901(19) 0.23368(11) 0.0334(4) Uani d . 1 1 . .
    H H5 0.4364 0.6242 0.2040 0.040 Uiso calc R 1 1 . .
    C C6 0.46036(14) 0.38986(19) 0.18847(9) 0.0275(3) Uani d . 1 1 . .
    C C7 0.40679(15) 0.3851(2) 0.09251(9) 0.0295(3) Uani d . 1 1 . .
    H H7A 0.3922 0.4949 0.0710 0.035 Uiso calc R 1 1 . .
    H H7B 0.3195 0.3310 0.0828 0.035 Uiso calc R 1 1 . .
    C C8 0.49880(13) 0.30031(16) 0.03990(9) 0.0239(3) Uani d . 1 1 . .
    H H8 0.5042 0.1861 0.0567 0.029 Uiso calc R 1 1 . .
    C C9 0.43998(14) 0.31191(17) -0.05562(9) 0.0243(3) Uani d . 1 1 . .
    C C10 0.24347(15) 0.2574(2) -0.15711(10) 0.0361(4) Uani d . 1 1 . .
    H H10A 0.2296 0.3709 -0.1677 0.054 Uiso calc R 1 1 . .
    H H10B 0.1573 0.2051 -0.1595 0.054 Uiso calc R 1 1 . .
    H H10C 0.2889 0.2123 -0.2012 0.054 Uiso calc R 1 1 . .
    C C11 0.74258(13) 0.27876(18) 0.07843(8) 0.0227(3) Uani d . 1 1 . .
    C C12 0.86721(14) 0.37492(18) 0.08839(9) 0.0226(3) Uani d . 1 1 . .
    C C13 0.88991(15) 0.4619(2) 0.01690(9) 0.0288(3) Uani d . 1 1 . .
    H H13 0.8264 0.4589 -0.0351 0.035 Uiso calc R 1 1 . .
    C C14 1.00365(17) 0.5522(2) 0.02102(10) 0.0332(4) Uani d . 1 1 . .
    H H14 1.0202 0.6074 -0.0285 0.040 Uiso calc R 1 1 . .
    C C15 1.09289(15) 0.56158(19) 0.09765(11) 0.0318(4) Uani d . 1 1 . .
    H H15 1.1694 0.6269 0.1016 0.038 Uiso calc R 1 1 . .
    C C16 1.07142(14) 0.47595(19) 0.16908(10) 0.0281(3) Uani d . 1 1 . .
    H H16 1.1339 0.4838 0.2213 0.034 Uiso calc R 1 1 . .
    C C17 0.96012(13) 0.37840(18) 0.16613(9) 0.0235(3) Uani d . 1 1 . .
    C C18 1.01378(14) 0.37421(19) 0.35058(9) 0.0266(3) Uani d . 1 1 . .
    C C19 0.93471(16) 0.4673(2) 0.39468(10) 0.0344(4) Uani d . 1 1 . .
    H H19 0.8411 0.4685 0.3760 0.041 Uiso calc R 1 1 . .
    C C20 0.99036(18) 0.5573(2) 0.46472(11) 0.0420(4) Uani d . 1 1 . .
    H H20 0.9349 0.6192 0.4940 0.050 Uiso calc R 1 1 . .
    C C21 1.12645(18) 0.5579(2) 0.49259(11) 0.0390(4) Uani d . 1 1 . .
    H H21 1.1648 0.6214 0.5403 0.047 Uiso calc R 1 1 . .
    C C22 1.20615(16) 0.4658(2) 0.45073(10) 0.0361(4) Uani d . 1 1 . .
    H H22 1.2997 0.4655 0.4700 0.043 Uiso calc R 1 1 . .
    C C23 1.15084(15) 0.3736(2) 0.38064(10) 0.0321(3) Uani d . 1 1 . .
    H H23 1.2067 0.3093 0.3528 0.039 Uiso calc R 1 1 . .
    C C24 1.04146(15) 0.09383(18) 0.25728(9) 0.0263(3) Uani d . 1 1 . .
    C C25 1.01978(17) -0.0371(2) 0.30662(10) 0.0346(4) Uani d . 1 1 . .
    H H25 0.9461 -0.0375 0.3358 0.042 Uiso calc R 1 1 . .
    C C26 1.10386(19) -0.1664(2) 0.31385(12) 0.0435(4) Uani d . 1 1 . .
    H H26 1.0882 -0.2541 0.3483 0.052 Uiso calc R 1 1 . .
    C C27 1.21046(17) -0.1684(2) 0.27115(11) 0.0395(4) Uani d . 1 1 . .
    H H27 1.2688 -0.2568 0.2768 0.047 Uiso calc R 1 1 . .
    C C28 1.23209(16) -0.0417(2) 0.22019(11) 0.0351(4) Uani d . 1 1 . .
    H H28 1.3042 -0.0439 0.1897 0.042 Uiso calc R 1 1 . .
    C C29 1.14867(15) 0.0889(2) 0.21343(10) 0.0313(4) Uani d . 1 1 . .
    H H29 1.1646 0.1760 0.1786 0.038 Uiso calc R 1 1 . .
    C C30 0.6152(2) -0.0166(2) 0.32221(12) 0.0446(4) Uani d . 1 1 . .
    H H30A 0.5276 -0.0568 0.2954 0.067 Uiso calc R 1 1 . .
    H H30B 0.6613 -0.0964 0.3617 0.067 Uiso calc R 1 1 . .
    H H30C 0.6676 0.0066 0.2774 0.067 Uiso calc R 1 1 . .
    C C31 0.6213(2) 0.5309(2) 0.50066(12) 0.0485(5) Uani d . 1 1 . .
    H H31A 0.6819 0.5985 0.4751 0.073 Uiso calc R 1 1 . .
    H H31B 0.6603 0.5085 0.5609 0.073 Uiso calc R 1 1 . .
    H H31C 0.5360 0.5854 0.4982 0.073 Uiso calc R 1 1 . .
loop_
    _atom_site_aniso_label
    _atom_site_aniso_U_11
    _atom_site_aniso_U_22
    _atom_site_aniso_U_33
    _atom_site_aniso_U_12
    _atom_site_aniso_U_13
    _atom_site_aniso_U_23
    P1 0.02244(17) 0.02806(19) 0.02497(18) -0.00083(17) 0.00365(14) 0.00163(17)
    O1 0.0317(6) 0.0349(6) 0.0290(5) -0.0030(5) 0.0067(5) 0.0031(5)
    O2 0.0272(5) 0.0309(6) 0.0307(5) -0.0069(5) -0.0039(4) 0.0041(5)
    O3 0.0266(6) 0.0204(6) 0.0570(8) 0.0016(5) 0.0046(5) 0.0029(5)
    O4 0.0513(7) 0.0302(6) 0.0272(6) 0.0053(5) 0.0022(5) 0.0015(5)
    O5 0.0531(7) 0.0453(7) 0.0255(6) 0.0012(6) 0.0026(5) -0.0058(5)
    N1 0.0206(6) 0.0188(7) 0.0326(7) -0.0002(5) 0.0005(5) 0.0012(5)
    C1 0.0275(7) 0.0292(8) 0.0285(7) -0.0016(7) 0.0048(6) -0.0028(7)
    C2 0.0280(7) 0.0297(8) 0.0275(7) 0.0004(7) 0.0040(6) 0.0050(7)
    C3 0.0304(8) 0.0375(9) 0.0266(8) -0.0006(7) 0.0052(7) -0.0031(7)
    C4 0.0378(9) 0.0319(9) 0.0357(9) 0.0024(7) 0.0085(7) -0.0056(7)
    C5 0.0354(9) 0.0298(9) 0.0362(9) 0.0037(7) 0.0092(7) 0.0025(7)
    C6 0.0213(7) 0.0329(8) 0.0285(8) 0.0010(6) 0.0051(6) 0.0030(7)
    C7 0.0246(7) 0.0343(8) 0.0293(8) 0.0039(7) 0.0040(6) 0.0050(7)
    C8 0.0204(7) 0.0225(8) 0.0279(8) -0.0023(6) 0.0016(6) 0.0029(6)
    C9 0.0234(7) 0.0201(7) 0.0290(8) 0.0004(6) 0.0038(6) -0.0008(6)
    C10 0.0340(8) 0.0364(8) 0.0324(8) -0.0055(8) -0.0090(6) 0.0034(8)
    C11 0.0243(7) 0.0253(8) 0.0186(6) -0.0001(6) 0.0038(5) -0.0019(6)
    C12 0.0203(7) 0.0222(7) 0.0251(7) 0.0025(6) 0.0037(6) -0.0029(6)
    C13 0.0289(8) 0.0311(8) 0.0258(8) -0.0007(7) 0.0031(6) 0.0029(7)
    C14 0.0317(8) 0.0358(9) 0.0334(9) -0.0033(7) 0.0089(7) 0.0071(7)
    C15 0.0233(7) 0.0306(9) 0.0413(9) -0.0051(7) 0.0048(7) 0.0054(7)
    C16 0.0233(7) 0.0296(8) 0.0297(8) -0.0016(7) 0.0002(6) 0.0010(7)
    C17 0.0207(7) 0.0221(7) 0.0275(7) 0.0033(6) 0.0036(6) 0.0000(6)
    C18 0.0280(8) 0.0285(8) 0.0232(7) 0.0004(7) 0.0045(6) 0.0028(6)
    C19 0.0305(8) 0.0414(9) 0.0318(9) 0.0010(8) 0.0068(7) -0.0020(8)
    C20 0.0456(10) 0.0476(11) 0.0342(9) 0.0021(9) 0.0111(8) -0.0087(8)
    C21 0.0453(10) 0.0445(10) 0.0257(8) -0.0064(9) 0.0022(7) -0.0053(8)
    C22 0.0325(8) 0.0438(10) 0.0296(8) -0.0029(8) -0.0014(7) 0.0015(8)
    C23 0.0283(8) 0.0382(9) 0.0291(8) 0.0029(7) 0.0031(6) 0.0028(7)
    C24 0.0273(8) 0.0278(8) 0.0220(7) -0.0023(6) -0.0003(6) -0.0017(6)
    C25 0.0392(9) 0.0328(9) 0.0320(8) -0.0003(8) 0.0069(7) 0.0050(7)
    C26 0.0565(11) 0.0281(9) 0.0454(10) 0.0043(8) 0.0079(9) 0.0089(8)
    C27 0.0393(9) 0.0325(9) 0.0437(10) 0.0092(8) -0.0012(8) -0.0057(8)
    C28 0.0294(8) 0.0384(9) 0.0372(9) 0.0030(8) 0.0049(7) -0.0069(8)
    C29 0.0317(8) 0.0323(9) 0.0302(8) 0.0002(7) 0.0063(7) 0.0030(7)
    C30 0.0605(12) 0.0277(9) 0.0394(10) 0.0049(9) -0.0076(9) 0.0004(8)
    C31 0.0547(12) 0.0533(12) 0.0361(10) -0.0007(10) 0.0049(9) -0.0177(9)
_geom_special_details
;
All e.s.d.'s (except the e.s.d. in the dihedral angle between two l.s. planes)
are estimated using the full covariance matrix. The cell e.s.d.'s are taken
into account individually in the estimation of e.s.d.'s in distances, angles
and torsion angles; correlations between e.s.d.'s in cell parameters are only
used when they are defined by crystal symmetry. An approximate (isotropic)
treatment of cell e.s.d.'s is used for estimating e.s.d.'s involving l.s.
planes.
;
loop_
    _geom_bond_atom_site_label_1
    _geom_bond_atom_site_label_2
    _geom_bond_site_symmetry_2
    _geom_bond_distance
    _geom_bond_publ_flag
    P1 C24 . 1.8348(16) ?
    P1 C17 . 1.8395(15) ?
    P1 C18 . 1.8413(15) ?
    O1 C9 . 1.2046(17) ?
    O2 C9 . 1.3387(18) ?
    O2 C10 . 1.4529(17) ?
    O3 C11 . 1.2242(18) ?
    O4 C2 . 1.371(2) ?
    O4 C30 . 1.421(2) ?
    O5 C3 . 1.3703(19) ?
    O5 C31 . 1.430(2) ?
    N1 C11 . 1.3462(19) ?
    N1 C8 . 1.4454(18) ?
    N1 H1N . 0.82(2) ?
    C1 C2 . 1.381(2) ?
    C1 C6 . 1.401(2) ?
    C1 H1 . 0.9500 ?
    C2 C3 . 1.406(2) ?
    C3 C4 . 1.377(2) ?
    C4 C5 . 1.404(2) ?
    C4 H4 . 0.9500 ?
    C5 C6 . 1.372(2) ?
    C5 H5 . 0.9500 ?
    C6 C7 . 1.514(2) ?
    C7 C8 . 1.538(2) ?
    C7 H7A . 0.9900 ?
    C7 H7B . 0.9900 ?
    C8 C9 . 1.521(2) ?
    C8 H8 . 1.0000 ?
    C10 H10A . 0.9800 ?
    C10 H10B . 0.9800 ?
    C10 H10C . 0.9800 ?
    C11 C12 . 1.496(2) ?
    C12 C13 . 1.399(2) ?
    C12 C17 . 1.4101(19) ?
    C13 C14 . 1.383(2) ?
    C13 H13 . 0.9500 ?
    C14 C15 . 1.380(2) ?
    C14 H14 . 0.9500 ?
    C15 C16 . 1.389(2) ?
    C15 H15 . 0.9500 ?
    C16 C17 . 1.399(2) ?
    C16 H16 . 0.9500 ?
    C18 C23 . 1.396(2) ?
    C18 C19 . 1.399(2) ?
    C19 C20 . 1.377(2) ?
    C19 H19 . 0.9500 ?
    C20 C21 . 1.382(2) ?
    C20 H20 . 0.9500 ?
    C21 C22 . 1.377(2) ?
    C21 H21 . 0.9500 ?
    C22 C23 . 1.388(2) ?
    C22 H22 . 0.9500 ?
    C23 H23 . 0.9500 ?
    C24 C25 . 1.393(2) ?
    C24 C29 . 1.397(2) ?
    C25 C26 . 1.383(2) ?
    C25 H25 . 0.9500 ?
    C26 C27 . 1.380(3) ?
    C26 H26 . 0.9500 ?
    C27 C28 . 1.380(3) ?
    C27 H27 . 0.9500 ?
    C28 C29 . 1.388(2) ?
    C28 H28 . 0.9500 ?
    C29 H29 . 0.9500 ?
    C30 H30A . 0.9800 ?
    C30 H30B . 0.9800 ?
    C30 H30C . 0.9800 ?
    C31 H31A . 0.9800 ?
    C31 H31B . 0.9800 ?
    C31 H31C . 0.9800 ?
loop_
    _geom_angle_atom_site_label_1
    _geom_angle_atom_site_label_2
    _geom_angle_atom_site_label_3
    _geom_angle_site_symmetry_1
    _geom_angle_site_symmetry_3
    _geom_angle
    _geom_angle_publ_flag
    C24 P1 C17 . . 101.67(7) ?
    C24 P1 C18 . . 100.69(7) ?
    C17 P1 C18 . . 102.03(7) ?
    C9 O2 C10 . . 116.81(12) ?
    C2 O4 C30 . . 116.35(12) ?
    C3 O5 C31 . . 117.21(14) ?
    C11 N1 C8 . . 123.87(13) ?
    C11 N1 H1N . . 116.5(12) ?
    C8 N1 H1N . . 119.6(12) ?
    C2 C1 C6 . . 120.78(16) ?
    C2 C1 H1 . . 119.6 ?
    C6 C1 H1 . . 119.6 ?
    O4 C2 C1 . . 124.56(15) ?
    O4 C2 C3 . . 115.41(12) ?
    C1 C2 C3 . . 120.03(15) ?
    O5 C3 C4 . . 125.14(15) ?
    O5 C3 C2 . . 115.56(15) ?
    C4 C3 C2 . . 119.31(14) ?
    C3 C4 C5 . . 120.05(15) ?
    C3 C4 H4 . . 120.0 ?
    C5 C4 H4 . . 120.0 ?
    C6 C5 C4 . . 121.06(15) ?
    C6 C5 H5 . . 119.5 ?
    C4 C5 H5 . . 119.5 ?
    C5 C6 C1 . . 118.76(14) ?
    C5 C6 C7 . . 120.94(14) ?
    C1 C6 C7 . . 120.29(14) ?
    C6 C7 C8 . . 113.84(12) ?
    C6 C7 H7A . . 108.8 ?
    C8 C7 H7A . . 108.8 ?
    C6 C7 H7B . . 108.8 ?
    C8 C7 H7B . . 108.8 ?
    H7A C7 H7B . . 107.7 ?
    N1 C8 C9 . . 110.39(11) ?
    N1 C8 C7 . . 111.48(12) ?
    C9 C8 C7 . . 109.39(11) ?
    N1 C8 H8 . . 108.5 ?
    C9 C8 H8 . . 108.5 ?
    C7 C8 H8 . . 108.5 ?
    O1 C9 O2 . . 124.44(13) ?
    O1 C9 C8 . . 125.49(13) ?
    O2 C9 C8 . . 110.06(12) ?
    O2 C10 H10A . . 109.5 ?
    O2 C10 H10B . . 109.5 ?
    H10A C10 H10B . . 109.5 ?
    O2 C10 H10C . . 109.5 ?
    H10A C10 H10C . . 109.5 ?
    H10B C10 H10C . . 109.5 ?
    O3 C11 N1 . . 123.47(13) ?
    O3 C11 C12 . . 123.36(13) ?
    N1 C11 C12 . . 113.14(13) ?
    C13 C12 C17 . . 120.39(13) ?
    C13 C12 C11 . . 117.51(12) ?
    C17 C12 C11 . . 122.10(12) ?
    C14 C13 C12 . . 120.76(14) ?
    C14 C13 H13 . . 119.6 ?
    C12 C13 H13 . . 119.6 ?
    C15 C14 C13 . . 119.45(14) ?
    C15 C14 H14 . . 120.3 ?
    C13 C14 H14 . . 120.3 ?
    C14 C15 C16 . . 120.29(15) ?
    C14 C15 H15 . . 119.9 ?
    C16 C15 H15 . . 119.9 ?
    C15 C16 C17 . . 121.72(14) ?
    C15 C16 H16 . . 119.1 ?
    C17 C16 H16 . . 119.1 ?
    C16 C17 C12 . . 117.29(13) ?
    C16 C17 P1 . . 123.97(11) ?
    C12 C17 P1 . . 118.72(11) ?
    C23 C18 C19 . . 117.87(14) ?
    C23 C18 P1 . . 125.55(12) ?
    C19 C18 P1 . . 116.58(11) ?
    C20 C19 C18 . . 121.10(15) ?
    C20 C19 H19 . . 119.4 ?
    C18 C19 H19 . . 119.4 ?
    C19 C20 C21 . . 120.34(16) ?
    C19 C20 H20 . . 119.8 ?
    C21 C20 H20 . . 119.8 ?
    C22 C21 C20 . . 119.57(16) ?
    C22 C21 H21 . . 120.2 ?
    C20 C21 H21 . . 120.2 ?
    C21 C22 C23 . . 120.49(16) ?
    C21 C22 H22 . . 119.8 ?
    C23 C22 H22 . . 119.8 ?
    C22 C23 C18 . . 120.61(15) ?
    C22 C23 H23 . . 119.7 ?
    C18 C23 H23 . . 119.7 ?
    C25 C24 C29 . . 118.02(14) ?
    C25 C24 P1 . . 116.15(11) ?
    C29 C24 P1 . . 125.82(12) ?
    C26 C25 C24 . . 121.04(15) ?
    C26 C25 H25 . . 119.5 ?
    C24 C25 H25 . . 119.5 ?
    C27 C26 C25 . . 120.21(16) ?
    C27 C26 H26 . . 119.9 ?
    C25 C26 H26 . . 119.9 ?
    C26 C27 C28 . . 119.80(16) ?
    C26 C27 H27 . . 120.1 ?
    C28 C27 H27 . . 120.1 ?
    C27 C28 C29 . . 120.14(15) ?
    C27 C28 H28 . . 119.9 ?
    C29 C28 H28 . . 119.9 ?
    C28 C29 C24 . . 120.76(15) ?
    C28 C29 H29 . . 119.6 ?
    C24 C29 H29 . . 119.6 ?
    O4 C30 H30A . . 109.5 ?
    O4 C30 H30B . . 109.5 ?
    H30A C30 H30B . . 109.5 ?
    O4 C30 H30C . . 109.5 ?
    H30A C30 H30C . . 109.5 ?
    H30B C30 H30C . . 109.5 ?
    O5 C31 H31A . . 109.5 ?
    O5 C31 H31B . . 109.5 ?
    H31A C31 H31B . . 109.5 ?
    O5 C31 H31C . . 109.5 ?
    H31A C31 H31C . . 109.5 ?
    H31B C31 H31C . . 109.5 ?
loop_
    _geom_torsion_atom_site_label_1
    _geom_torsion_atom_site_label_2
    _geom_torsion_atom_site_label_3
    _geom_torsion_atom_site_label_4
    _geom_torsion_site_symmetry_1
    _geom_torsion_site_symmetry_2
    _geom_torsion_site_symmetry_3
    _geom_torsion_site_symmetry_4
    _geom_torsion
    _geom_torsion_publ_flag
    C30 O4 C2 C1 . . . . 7.8(2) ?
    C30 O4 C2 C3 . . . . -171.77(14) ?
    C6 C1 C2 O4 . . . . -178.59(14) ?
    C6 C1 C2 C3 . . . . 1.0(2) ?
    C31 O5 C3 C4 . . . . -8.0(2) ?
    C31 O5 C3 C2 . . . . 171.56(14) ?
    O4 C2 C3 O5 . . . . -1.2(2) ?
    C1 C2 C3 O5 . . . . 179.23(13) ?
    O4 C2 C3 C4 . . . . 178.39(15) ?
    C1 C2 C3 C4 . . . . -1.2(2) ?
    O5 C3 C4 C5 . . . . 179.85(15) ?
    C2 C3 C4 C5 . . . . 0.3(2) ?
    C3 C4 C5 C6 . . . . 0.8(2) ?
    C4 C5 C6 C1 . . . . -1.1(2) ?
    C4 C5 C6 C7 . . . . 178.01(14) ?
    C2 C1 C6 C5 . . . . 0.2(2) ?
    C2 C1 C6 C7 . . . . -178.91(13) ?
    C5 C6 C7 C8 . . . . 130.11(15) ?
    C1 C6 C7 C8 . . . . -50.83(19) ?
    C11 N1 C8 C9 . . . . -109.43(14) ?
    C11 N1 C8 C7 . . . . 128.76(13) ?
    C6 C7 C8 N1 . . . . -53.92(17) ?
    C6 C7 C8 C9 . . . . -176.30(13) ?
    C10 O2 C9 O1 . . . . -10.2(2) ?
    C10 O2 C9 C8 . . . . 168.85(12) ?
    N1 C8 C9 O1 . . . . -8.7(2) ?
    C7 C8 C9 O1 . . . . 114.33(16) ?
    N1 C8 C9 O2 . . . . 172.30(12) ?
    C7 C8 C9 O2 . . . . -64.66(15) ?
    C8 N1 C11 O3 . . . . -0.8(2) ?
    C8 N1 C11 C12 . . . . 177.40(12) ?
    O3 C11 C12 C13 . . . . 119.27(17) ?
    N1 C11 C12 C13 . . . . -58.97(17) ?
    O3 C11 C12 C17 . . . . -60.23(19) ?
    N1 C11 C12 C17 . . . . 121.52(14) ?
    C17 C12 C13 C14 . . . . 0.2(2) ?
    C11 C12 C13 C14 . . . . -179.31(14) ?
    C12 C13 C14 C15 . . . . -2.7(2) ?
    C13 C14 C15 C16 . . . . 2.6(3) ?
    C14 C15 C16 C17 . . . . 0.0(2) ?
    C15 C16 C17 C12 . . . . -2.4(2) ?
    C15 C16 C17 P1 . . . . 179.37(12) ?
    C13 C12 C17 C16 . . . . 2.3(2) ?
    C11 C12 C17 C16 . . . . -178.21(13) ?
    C13 C12 C17 P1 . . . . -179.38(11) ?
    C11 C12 C17 P1 . . . . 0.11(18) ?
    C24 P1 C17 C16 . . . . -77.33(14) ?
    C18 P1 C17 C16 . . . . 26.42(14) ?
    C24 P1 C17 C12 . . . . 104.47(12) ?
    C18 P1 C17 C12 . . . . -151.78(11) ?
    C24 P1 C18 C23 . . . . 26.80(15) ?
    C17 P1 C18 C23 . . . . -77.71(15) ?
    C24 P1 C18 C19 . . . . -152.39(12) ?
    C17 P1 C18 C19 . . . . 103.10(12) ?
    C23 C18 C19 C20 . . . . 0.9(2) ?
    P1 C18 C19 C20 . . . . -179.80(14) ?
    C18 C19 C20 C21 . . . . 0.4(3) ?
    C19 C20 C21 C22 . . . . -1.1(3) ?
    C20 C21 C22 C23 . . . . 0.4(3) ?
    C21 C22 C23 C18 . . . . 0.9(3) ?
    C19 C18 C23 C22 . . . . -1.6(2) ?
    P1 C18 C23 C22 . . . . 179.23(13) ?
    C17 P1 C24 C25 . . . . -165.63(12) ?
    C18 P1 C24 C25 . . . . 89.57(13) ?
    C17 P1 C24 C29 . . . . 15.66(15) ?
    C18 P1 C24 C29 . . . . -89.14(14) ?
    C29 C24 C25 C26 . . . . 1.7(2) ?
    P1 C24 C25 C26 . . . . -177.15(14) ?
    C24 C25 C26 C27 . . . . -0.8(3) ?
    C25 C26 C27 C28 . . . . -0.8(3) ?
    C26 C27 C28 C29 . . . . 1.4(3) ?
    C27 C28 C29 C24 . . . . -0.5(2) ?
    C25 C24 C29 C28 . . . . -1.0(2) ?
    P1 C24 C29 C28 . . . . 177.64(12) ?
loop_
    _geom_hbond_atom_site_label_D
    _geom_hbond_atom_site_label_H
    _geom_hbond_atom_site_label_A
    _geom_hbond_site_symmetry_A
    _geom_hbond_distance_DH
    _geom_hbond_distance_HA
    _geom_hbond_distance_DA
    _geom_hbond_angle_DHA
    N1 H1N O2 2_655 0.816(17) 2.345(17) 3.1428(17) 166(15)
    C10 H10A O3 2_655 0.98 2.56 3.371(2) 140
    C21 H21 O4 2_756 0.95 2.58 3.279(2) 131
data_global
_journal_date_recd_electronic     2011-10-12
_journal_date_accepted     2011-11-08
_journal_name_full     'Acta Crystallographica, Section E'
_journal_year     2011
_journal_volume     67
_journal_issue     12
_journal_page_first     o3285
_journal_page_last     o3285
_journal_paper_category     QO
_journal_coeditor_code     LR2034
_publ_contact_author_name     'Glenn E. M. Maguire'
_publ_contact_author_address
;
School of Chemistry, University of KwaZulu-Natal, Durban 4000, South Africa
;
_publ_contact_author_email     maguireg@ukzn.ac.za
_publ_contact_author_fax     '+27312603090'
_publ_contact_author_phone     '+27312601113'
_publ_section_title
;
(<i>S</i>)-Methyl
3-(3,4-dimethoxyphenyl)-2-[2-(diphenylphosphanyl)benzamido]propanoate
;
loop_
    _publ_author_name
    _publ_author_footnote
    _publ_author_address
    'Naicker, Tricia' ?
;
School of Pharmacy and Pharmacology, University of KwaZulu-Natal, Durban 4000,
South Africa
;
    'Govender, Thavendran' .
;
School of Pharmacy and Pharmacology, University of KwaZulu-Natal, Durban 4000,
South Africa
;
    'Kruger, Hendrick G.' .
;
School of Chemistry, University of KwaZulu-Natal, Durban 4000, South Africa
;
    'Maguire, Glenn E. M.' .
;
School of Chemistry, University of KwaZulu-Natal, Durban 4000, South Africa
;
