# Supplementary material for: (S)-Methyl 3-(3,4-dimeth­oxy­phen­yl)-2-[2-(diphenyl­phosphan­yl)benzamido]­propano­ate
Source: Acta Crystallogr Sect E Struct Rep Online. 2011 Nov 12;67(Pt 12):o3285. doi: 10.1107/S1600536811047179 (PMC3238941; doi:10.1107/S1600536811047179)
Supplement: Supplementary file 2 [file e-67-o3285-Isup2.hkl]

# 
# h,k,l, Fc-squared, Fo-squared, sigma(Fo-squared) and status flag 
# 
data_I
_shelx_title ' tricia21 in P2(1)' 
_shelx_refln_list_code          4 
_shelx_F_calc_maximum      117.42 
_exptl_crystal_F_000       556.00 
_reflns_d_resolution_high  0.7502 
 
loop_ 
 _symmetry_equiv_pos_as_xyz 
 'x, y, z' 
 '-x, y+1/2, -z' 
 
_cell_length_a    10.2218 
_cell_length_b     8.4535 
_cell_length_c    15.7633 
_cell_angle_alpha  90.000 
_cell_angle_beta  100.300 
_cell_angle_gamma  90.000 
 
_shelx_F_squared_multiplier     1.000 
 
loop_ 
 _refln_index_h 
 _refln_index_k 
 _refln_index_l 
 _refln_F_squared_calc 
 _refln_F_squared_meas 
 _refln_F_squared_sigma 
 _refln_observed_status 
   1 -11   0        7.51        9.58     11.45 o 
   2 -11   0       17.11       15.53      8.95 o 
   0 -10   0      346.99      368.56     18.58 o 
   1 -10   0      270.14      277.35     11.17 o 
   2 -10   0       54.71       47.38      6.86 o 
   3 -10   0       12.60        6.27      6.36 o 
   4 -10   0        9.00       10.86      6.00 o 
   5 -10   0       16.41       20.21      9.04 o 
   6 -10   0       18.20       11.36      9.36 o 
   1  -9   0       60.25       50.06      4.91 o 
   2  -9   0       29.83       24.85      4.18 o 
   3  -9   0      142.64      145.90      7.49 o 
   4  -9   0       71.98       66.00      6.63 o 
   5  -9   0       72.79       78.08      7.31 o 
   6  -9   0        3.26        5.77      8.27 o 
   7  -9   0        1.68       -5.59      8.77 o 
   8  -9   0        0.02      -10.67     12.45 o 
   0  -8   0      762.35      789.23     16.90 o 
   1  -8   0      313.86      329.73      7.31 o 
   2  -8   0      100.45      102.25      3.95 o 
   3  -8   0       59.48       61.32      4.09 o 
   4  -8   0      110.10      108.83      4.63 o 
   5  -8   0       22.80       19.99      4.59 o 
   6  -8   0       43.75       49.33      6.22 o 
   7  -8   0       16.58       13.81      5.22 o 
   8  -8   0        9.52        7.63      9.27 o 
   9  -8   0       94.22       90.26     14.22 o 
   1  -7   0       93.65       90.53      3.00 o 
   2  -7   0       93.36       85.44      2.91 o 
   3  -7   0      201.36      195.64      4.54 o 
   4  -7   0        8.71        8.68      2.04 o 
   5  -7   0      108.43      111.01      5.00 o 
   6  -7   0       34.02       37.38      4.81 o 
   7  -7   0       16.53       21.35      4.50 o 
   8  -7   0       18.66       11.36      5.50 o 
   9  -7   0       44.53       44.15     12.36 o 
  10  -7   0       77.50       68.04     15.08 o 
   0  -6   0      498.64      494.66     10.49 o 
   1  -6   0      224.51      215.81      4.09 o 
   2  -6   0      558.89      582.05      7.86 o 
   3  -6   0        8.14        8.90      1.59 o 
   4  -6   0       83.21       76.54      2.63 o 
   5  -6   0      104.50      115.65      4.27 o 
   6  -6   0      511.91      551.08     11.49 o 
   7  -6   0       92.34       85.30      4.81 o 
   8  -6   0       94.42       91.03      5.41 o 
   9  -6   0       16.85       12.90      6.31 o 
  10  -6   0       12.87       12.95      7.90 o 
  11  -6   0        0.97       -2.50      9.45 o 
   1  -5   0      187.77      189.23      3.36 o 
   2  -5   0      724.65      760.61      8.95 o 
   3  -5   0      472.48      482.12      6.27 o 
   4  -5   0       77.40       74.40      1.77 o 
   5  -5   0      284.62      289.57      5.77 o 
   6  -5   0      155.89      147.90      4.27 o 
   7  -5   0       62.65       55.46      3.91 o 
   8  -5   0       83.32       81.99      4.63 o 
   9  -5   0       36.31       32.57      4.81 o 
  10  -5   0       46.13       42.97      6.59 o 
  11  -5   0       20.67       26.53      7.95 o 
  12  -5   0        1.51        6.04      9.36 o 
   0  -4   0      586.40      608.85     10.17 o 
   1  -4   0      340.55      326.05      4.45 o 
   2  -4   0      412.62      437.02      5.27 o 
   3  -4   0      116.36      118.69      2.32 o 
   4  -4   0      123.69      136.54      3.09 o 
   5  -4   0      722.22      780.65     10.86 o 
   6  -4   0       94.10       88.44      3.04 o 
   7  -4   0      628.39      661.41     10.63 o 
   8  -4   0      244.07      238.88      5.13 o 
   9  -4   0        4.53        4.59      2.27 o 
  10  -4   0       15.28       12.26      5.36 o 
  11  -4   0       26.52       11.26      8.31 o 
  12  -4   0       91.40       88.30     12.76 o 
   1  -3   0      458.59      452.60      5.18 o 
   2  -3   0      610.75      600.13      6.40 o 
   3  -3   0      277.56      282.35      3.54 o 
   4  -3   0      120.45      127.19      2.86 o 
   5  -3   0      361.41      383.83      5.18 o 
   6  -3   0       56.40       55.28      2.09 o 
   7  -3   0      182.13      183.33      4.13 o 
   8  -3   0       65.54       67.04      2.59 o 
   9  -3   0       46.59       54.60      4.09 o 
  10  -3   0      248.69      244.42      9.18 o 
  11  -3   0       25.25       22.26      5.68 o 
  12  -3   0       40.16       34.57      7.77 o 
   0  -2   0     6971.55     6771.03     89.08 o 
   1  -2   0     1796.81     1752.07     16.81 o 
   2  -2   0     1601.04     1594.40     16.90 o 
   3  -2   0      540.92      558.80      6.27 o 
   4  -2   0      225.68      233.20      3.32 o 
   5  -2   0      741.99      750.80      8.63 o 
   6  -2   0      128.97      118.60      2.50 o 
   7  -2   0      171.11      165.57      3.04 o 
   8  -2   0      170.86      182.15      4.41 o 
   9  -2   0       29.15       26.30      3.13 o 
  10  -2   0       37.21       32.16      4.00 o 
  11  -2   0        8.72        0.91      4.54 o 
  12  -2   0      116.82      108.24      8.13 o 
  13  -2   0        1.31       -1.45      8.22 o 
   1  -1   0     1208.43     1165.02     11.08 o 
   2  -1   0     1070.85     1018.62      9.99 o 
   3  -1   0     1317.71     1280.66     13.22 o 
   4  -1   0      691.88      710.15      8.31 o 
   5  -1   0      611.29      595.50      6.95 o 
   6  -1   0      337.20      369.11      5.27 o 
   7  -1   0      576.40      592.37      8.22 o 
   8  -1   0       58.37       58.32      3.04 o 
   9  -1   0       89.46       83.62      3.86 o 
  10  -1   0      214.86      225.80      7.31 o 
  11  -1   0       19.28       19.76      4.41 o 
  12  -1   0        2.14       -4.13      4.13 o 
  13  -1   0       42.89       46.42      9.54 o 
   2   0   0    12375.24    12234.81    194.41 o 
   3   0   0      501.92      510.19      6.00 o 
   4   0   0      289.93      316.24      4.27 o 
   5   0   0       82.52       71.22      2.04 o 
   6   0   0      176.89      147.49      3.23 o 
   7   0   0      257.31      259.00      4.72 o 
   8   0   0      210.03      193.96      4.04 o 
   9   0   0       26.81       24.94      2.77 o 
  10   0   0        1.39        2.09      2.77 o 
  11   0   0        5.88        1.68      3.54 o 
  12   0   0       51.22       52.96      6.27 o 
  13   0   0       47.80       59.46      9.95 o 
   1   1   0     1209.84     1168.51     11.22 o 
   2   1   0     1079.34     1015.35     10.22 o 
   3   1   0     1319.07     1286.02     13.81 o 
   4   1   0      705.08      717.96      9.18 o 
   5   1   0      607.28      589.50      7.40 o 
   6   1   0      340.81      370.02      5.31 o 
   7   1   0      576.11      599.36      8.04 o 
   8   1   0       57.11       59.37      2.59 o 
   9   1   0       86.24       89.53      3.32 o 
  10   1   0      211.37      231.25      5.54 o 
  11   1   0       19.01       17.76      3.86 o 
  12   1   0        1.98        5.68      4.41 o 
  13   1   0       43.26       42.24      9.08 o 
   0   2   0     7030.31     6824.26     89.80 o 
   1   2   0     1783.44     1737.40     15.81 o 
   2   2   0     1614.91     1607.80     16.53 o 
   3   2   0      537.41      551.35      6.50 o 
   4   2   0      226.94      236.16      3.59 o 
   5   2   0      738.07      746.67      9.13 o 
   6   2   0      129.30      117.83      2.77 o 
   7   2   0      174.80      168.75      3.59 o 
   8   2   0      170.73      173.84      3.95 o 
   9   2   0       28.35       27.21      2.41 o 
  10   2   0       37.35       33.39      3.50 o 
  11   2   0        8.37        9.99      5.04 o 
  12   2   0      115.16      117.87      8.72 o 
  13   2   0        1.64       -0.95      6.90 o 
   1   3   0      461.84      452.19      5.09 o 
   2   3   0      617.46      603.40      6.63 o 
   3   3   0      283.18      289.57      4.18 o 
   4   3   0      126.38      133.41      2.95 o 
   5   3   0      356.00      369.16      5.81 o 
   6   3   0       57.44       57.37      2.54 o 
   7   3   0      182.08      182.06      4.45 o 
   8   3   0       67.62       69.18      2.59 o 
   9   3   0       48.20       53.15      2.86 o 
  10   3   0      248.71      249.33      6.31 o 
  11   3   0       24.51       25.03      5.95 o 
  12   3   0       39.99       47.10     10.31 o 
   0   4   0      599.75      623.62     10.45 o 
   1   4   0      342.72      318.19      4.27 o 
   2   4   0      419.90      446.56      5.72 o 
   3   4   0      115.24      116.83      2.63 o 
   4   4   0      123.70      141.13      3.00 o 
   5   4   0      721.67      787.69     10.99 o 
   6   4   0       91.07       85.58      3.45 o 
   7   4   0      624.37      660.09     11.04 o 
   8   4   0      239.50      225.39      6.68 o 
   9   4   0        4.70        2.95      3.45 o 
  10   4   0       15.17        9.81      5.27 o 
  11   4   0       26.65       17.67      6.54 o 
  12   4   0       91.47       82.90      9.49 o 
   1   5   0      190.33      196.18      3.82 o 
   2   5   0      722.77      742.63      9.22 o 
   3   5   0      464.94      462.27      6.40 o 
   4   5   0       79.00       75.18      2.63 o 
   5   5   0      283.52      287.12      5.31 o 
   6   5   0      155.67      151.26      4.50 o 
   7   5   0       62.79       53.24      3.95 o 
   8   5   0       83.81       86.89      5.22 o 
   9   5   0       36.96       38.20      4.68 o 
  10   5   0       47.01       43.61      5.95 o 
  11   5   0       20.36       34.79      7.36 o 
  12   5   0        1.76       11.40      7.54 o 
   0   6   0      492.22      480.53      9.81 o 
   1   6   0      228.11      216.62      4.41 o 
   2   6   0      551.95      568.43      8.77 o 
   3   6   0        7.97        7.36      1.45 o 
   4   6   0       82.32       77.81      3.36 o 
   5   6   0      104.22      112.51      4.09 o 
   6   6   0      519.42      556.07     11.45 o 
   7   6   0       96.17       99.25      6.00 o 
   8   6   0       96.32       86.17      5.81 o 
   9   6   0       17.46        9.77      5.59 o 
  10   6   0       12.83        6.22      5.72 o 
  11   6   0        1.06       -3.18      6.18 o 
   1   7   0       95.50       86.62      3.45 o 
   2   7   0       94.05       88.48      3.41 o 
   3   7   0      197.94      196.91      4.72 o 
   4   7   0        9.77        8.27      3.18 o 
   5   7   0      109.77      108.29      5.13 o 
   6   7   0       33.84       29.66      4.27 o 
   7   7   0       16.30       23.44      5.27 o 
   8   7   0       18.14       23.71      4.77 o 
   9   7   0       43.58       42.24      6.36 o 
  10   7   0       77.36       91.35     10.86 o 
   0   8   0      756.13      769.65     17.62 o 
   1   8   0      310.84      323.82      7.49 o 
   2   8   0      101.54      105.88      4.77 o 
   3   8   0       58.89       55.78      3.59 o 
   4   8   0      109.07      107.06      6.40 o 
   5   8   0       23.72       21.49      4.86 o 
   6   8   0       43.20       53.55      6.00 o 
   7   8   0       15.48       17.12      6.36 o 
   8   8   0        8.85        3.54      7.63 o 
   9   8   0       93.92       88.30     11.26 o 
   1   9   0       59.73       57.46      4.63 o 
   2   9   0       29.96       32.16      4.95 o 
   3   9   0      141.55      157.62      7.86 o 
   4   9   0       73.65       89.39      7.22 o 
   5   9   0       71.94       82.26      6.68 o 
   6   9   0        3.17        2.95      5.27 o 
   7   9   0        1.63       -8.95     11.31 o 
   8   9   0        0.03        4.32      9.31 o 
   0  10   0      349.28      348.81     23.08 o 
   1  10   0      271.38      300.38     12.13 o 
   2  10   0       55.90       61.91      6.63 o 
   3  10   0       12.71       13.99      6.72 o 
   4  10   0        9.22        8.72      6.63 o 
   5  10   0       15.88       13.35     11.08 o 
   6  10   0       18.20       58.05     18.62 o 
   1  11   0        7.50        7.86      7.59 o 
   2  11   0       16.22       23.53      9.13 o 
  -2 -11   1        9.69        5.91      8.45 o 
  -1 -11   1      127.58      122.14     10.27 o 
   0 -11   1       81.88       80.04      9.45 o 
   1 -11   1        3.45       -0.59      7.18 o 
   2 -11   1       72.66       66.05     12.45 o 
  -6 -10   1       12.78       21.30      9.40 o 
  -5 -10   1       23.48       26.85      9.99 o 
  -4 -10   1       71.99       72.31     10.04 o 
  -3 -10   1       24.58        8.22      6.18 o 
  -2 -10   1       61.86       62.05      7.95 o 
  -1 -10   1        4.81        0.14      5.31 o 
   0 -10   1       10.69        8.22      4.91 o 
   1 -10   1       21.56       18.12      5.00 o 
   2 -10   1       22.04       10.22      7.31 o 
   3 -10   1       87.11       93.44      8.63 o 
   4 -10   1        4.34        7.31      6.68 o 
   5 -10   1       20.14        4.86      8.31 o 
   6 -10   1        3.30       -9.49     11.63 o 
  -8  -9   1       26.31       44.79     11.54 o 
  -7  -9   1       36.20       43.02      9.36 o 
  -6  -9   1       72.48       67.86     10.27 o 
  -5  -9   1       30.05       32.30      6.77 o 
  -4  -9   1      114.56      131.14      9.13 o 
  -3  -9   1       11.24        8.68      4.50 o 
  -2  -9   1       32.94       39.70      4.91 o 
  -1  -9   1      236.92      234.34      8.27 o 
   0  -9   1      178.30      182.37      7.31 o 
   1  -9   1        7.74        9.04      3.45 o 
   2  -9   1       22.64       16.58      4.09 o 
   3  -9   1        1.11       -0.50      3.82 o 
   4  -9   1       18.78       25.16      7.27 o 
   5  -9   1        2.96        1.41      6.45 o 
   6  -9   1       57.41       65.55      9.31 o 
   7  -9   1        7.38        5.27      7.81 o 
  -9  -8   1        4.69       10.63     11.81 o 
  -8  -8   1       64.71       73.13      8.86 o 
  -7  -8   1        3.59        7.59      6.13 o 
  -6  -8   1       46.80       36.16      5.54 o 
  -5  -8   1      162.42      171.65      7.36 o 
  -4  -8   1       52.87       50.56      3.72 o 
  -3  -8   1       52.93       55.28      3.54 o 
  -2  -8   1      334.78      351.53      7.63 o 
  -1  -8   1      166.33      171.20      5.04 o 
   0  -8   1        7.79        6.22      1.95 o 
   1  -8   1      381.86      419.39      7.99 o 
   2  -8   1      146.57      146.22      5.45 o 
   3  -8   1      112.03      114.01      4.91 o 
   4  -8   1      289.40      308.20      7.81 o 
   5  -8   1       98.80      103.75      8.99 o 
   6  -8   1       30.32       27.25      5.81 o 
   7  -8   1       34.07       37.16      6.50 o 
   8  -8   1        2.26       12.08      8.54 o 
   9  -8   1       11.52       18.35     14.08 o 
 -10  -7   1       23.55       36.47     12.36 o 
  -9  -7   1       12.52       18.99     10.86 o 
  -8  -7   1        3.81        1.14      5.09 o 
  -7  -7   1       63.03       61.41      5.36 o 
  -6  -7   1      163.27      142.67      7.68 o 
  -5  -7   1        5.02        3.68      1.00 o 
  -4  -7   1       89.00       88.85      3.41 o 
  -3  -7   1      132.66      137.45      3.72 o 
  -2  -7   1     1056.60     1162.61     14.76 o 
  -1  -7   1       13.46       11.63      1.95 o 
   0  -7   1     1531.78     1658.41     18.49 o 
   1  -7   1      132.15      129.27      3.36 o 
   2  -7   1       76.39       72.72      3.13 o 
   3  -7   1      123.49      122.73      4.04 o 
   4  -7   1       23.99       24.26      1.77 o 
   5  -7   1       80.77       65.32      4.68 o 
   6  -7   1       28.75       22.58      4.50 o 
   7  -7   1       18.68       12.63      4.36 o 
   8  -7   1       29.43       32.34      7.27 o 
   9  -7   1       16.63        5.27      7.90 o 
  10  -7   1       19.28       16.58     13.04 o 
 -11  -6   1       26.12       24.62      8.86 o 
 -10  -6   1       52.90       56.19     12.49 o 
  -9  -6   1       52.43       32.93      9.22 o 
  -8  -6   1      169.74      187.05      7.31 o 
  -7  -6   1      179.99      173.97      6.72 o 
  -6  -6   1        6.94        6.04      2.59 o 
  -5  -6   1      294.10      302.84      6.00 o 
  -4  -6   1      122.37      115.28      3.18 o 
  -3  -6   1      184.93      196.55      3.82 o 
  -2  -6   1      209.19      207.18      4.04 o 
  -1  -6   1       48.12       41.43      2.04 o 
   0  -6   1        5.20        1.91      1.41 o 
   1  -6   1      203.77      205.59      3.82 o 
   2  -6   1       71.79       68.73      2.36 o 
   3  -6   1      110.57      105.84      3.09 o 
   4  -6   1       61.03       57.55      2.86 o 
   5  -6   1      110.42       95.21      4.09 o 
   6  -6   1       98.68       87.80      5.31 o 
   7  -6   1        8.16        7.54      3.36 o 
   8  -6   1      106.45      104.79      6.54 o 
   9  -6   1       60.48       68.23      7.95 o 
  10  -6   1       64.50       73.40     10.90 o 
  11  -6   1       36.06       21.03     10.13 o 
 -12  -5   1       49.69       39.79     12.22 o 
 -11  -5   1       85.14       88.85      8.90 o 
 -10  -5   1        4.56        4.00      6.63 o 
  -9  -5   1      268.30      265.36     11.26 o 
  -8  -5   1      357.72      371.84      9.45 o 
  -7  -5   1      545.01      587.14     10.81 o 
  -6  -5   1       73.65       65.41      3.00 o 
  -5  -5   1      217.48      213.31      3.36 o 
  -4  -5   1      349.09      364.11      4.86 o 
  -3  -5   1      160.99      182.83      3.41 o 
  -2  -5   1      101.86       98.52      2.54 o 
  -1  -5   1      141.69      129.41      2.77 o 
   0  -5   1       47.60       54.69      2.13 o 
   1  -5   1      292.93      299.34      4.36 o 
   2  -5   1      355.86      362.71      5.00 o 
   3  -5   1      349.00      365.75      5.36 o 
   4  -5   1       62.02       65.91      2.95 o 
   5  -5   1      714.50      751.35     10.99 o 
   6  -5   1      156.73      159.16      4.41 o 
   7  -5   1      125.43      139.13      5.59 o 
   8  -5   1      136.03      143.17      6.31 o 
   9  -5   1       37.25       35.25      5.09 o 
  10  -5   1        3.43       -2.59      6.77 o 
  11  -5   1       22.66       13.45      8.36 o 
 -12  -4   1      108.98      100.39      8.49 o 
 -11  -4   1       64.13       52.01      7.72 o 
 -10  -4   1       73.75       71.50      7.09 o 
  -9  -4   1      143.77      142.04      4.22 o 
  -8  -4   1       10.80       10.77      2.23 o 
  -7  -4   1       11.76       10.77      2.00 o 
  -6  -4   1       36.08       38.16      1.64 o 
  -5  -4   1       27.70       27.25      1.50 o 
  -4  -4   1      335.32      323.28      4.36 o 
  -3  -4   1       96.88       97.93      2.09 o 
  -2  -4   1      596.59      607.40      7.04 o 
  -1  -4   1       77.99       74.18      1.91 o 
   0  -4   1       36.29       43.02      1.59 o 
   1  -4   1      400.83      398.36      4.81 o 
   2  -4   1      134.31      131.95      2.59 o 
   3  -4   1      451.25      468.27      6.13 o 
   4  -4   1      156.96      156.80      3.63 o 
   5  -4   1      191.29      191.37      4.09 o 
   6  -4   1        2.01        0.86      1.91 o 
   7  -4   1      116.15      118.87      3.82 o 
   8  -4   1      100.09       94.07      3.50 o 
   9  -4   1        4.42       -0.82      2.13 o 
  10  -4   1        7.42        6.36      5.91 o 
  11  -4   1       59.57       63.00      8.31 o 
  12  -4   1        3.59        3.27      7.86 o 
 -13  -3   1       12.61       16.94      9.04 o 
 -12  -3   1       26.43       19.26      7.49 o 
 -11  -3   1       24.35       17.40      5.50 o 
 -10  -3   1       67.79       56.19      4.95 o 
  -9  -3   1       72.27       66.64      3.27 o 
  -8  -3   1       76.52       70.13      2.68 o 
  -7  -3   1      933.77      987.73     11.58 o 
  -6  -3   1      329.82      338.04      4.81 o 
  -5  -3   1      287.30      265.86      3.77 o 
  -4  -3   1      153.25      173.24      2.82 o 
  -3  -3   1     1119.24     1189.77     12.31 o 
  -2  -3   1      170.80      146.26      2.50 o 
  -1  -3   1      941.07     1003.31     10.40 o 
   0  -3   1       60.99       57.60      1.41 o 
   1  -3   1      286.04      252.05      3.09 o 
   2  -3   1     1084.54     1055.64     11.08 o 
   3  -3   1      667.57      697.07      8.18 o 
   4  -3   1     1643.11     1721.50     18.17 o 
   5  -3   1     1339.25     1413.89     16.35 o 
   6  -3   1       37.49       41.97      2.00 o 
   7  -3   1      289.21      294.75      5.41 o 
   8  -3   1       63.81       68.63      2.86 o 
   9  -3   1       23.22       19.80      2.18 o 
  10  -3   1      150.58      136.45      8.09 o 
  11  -3   1       35.25       42.83      6.63 o 
  12  -3   1      128.64      147.40     10.77 o 
 -13  -2   1        6.58       10.45     10.22 o 
 -12  -2   1       57.04       48.47      8.04 o 
 -11  -2   1       34.60       37.97      4.81 o 
 -10  -2   1       24.15       28.75      3.77 o 
  -9  -2   1       63.49       61.32      3.27 o 
  -8  -2   1      178.47      170.34      4.27 o 
  -7  -2   1      289.00      295.80      5.27 o 
  -6  -2   1      147.27      154.03      3.27 o 
  -5  -2   1      813.23      853.59      9.49 o 
  -4  -2   1      422.21      448.46      5.59 o 
  -3  -2   1     1105.29     1153.98     11.13 o 
  -2  -2   1     1235.13     1182.10     12.45 o 
  -1  -2   1     5426.54     5159.09     47.01 o 
   0  -2   1     3651.50     3382.31     32.61 o 
   1  -2   1     2046.21     1936.99     18.03 o 
   2  -2   1     1120.01     1130.50     11.99 o 
   3  -2   1      622.62      600.27      6.90 o 
   4  -2   1      717.87      735.86      8.81 o 
   5  -2   1     1043.82     1073.76     11.99 o 
   6  -2   1       62.13       64.91      2.13 o 
   7  -2   1        0.76       -1.73      1.73 o 
   8  -2   1      120.56      110.33      3.09 o 
   9  -2   1       37.50       39.47      3.68 o 
  10  -2   1       62.07       58.41      4.95 o 
  11  -2   1      315.17      329.55     12.17 o 
  12  -2   1       30.03       34.16      8.27 o 
  13  -2   1       64.64       73.95     11.04 o 
 -13  -1   1       15.36       20.26      7.72 o 
 -12  -1   1       43.42       45.42      8.40 o 
 -11  -1   1       96.68       82.13      5.50 o 
 -10  -1   1      177.33      177.79      5.81 o 
  -9  -1   1       34.25       30.71      2.68 o 
  -8  -1   1       53.76       55.96      2.82 o 
  -7  -1   1      136.16      139.00      3.50 o 
  -6  -1   1       16.71        9.58      1.59 o 
  -5  -1   1     2342.63     2444.32     30.02 o 
  -4  -1   1      139.55      140.45      2.36 o 
  -3  -1   1     2038.84     1932.13     21.08 o 
  -2  -1   1    13757.19    13338.74    161.03 o 
  -1  -1   1       54.63       58.87      0.95 o 
   0  -1   1     4669.35     4454.89     58.46 o 
   1  -1   1      313.02      298.34      3.27 o 
   2  -1   1      425.56      395.82      5.04 o 
   3  -1   1      801.56      763.29      9.90 o 
   4  -1   1      485.71      461.46      5.91 o 
   5  -1   1      288.48      322.28      4.54 o 
   6  -1   1      379.80      379.74      5.41 o 
   7  -1   1       26.23       29.30      2.54 o 
   8  -1   1      228.94      241.61      4.54 o 
   9  -1   1      645.74      675.54     12.95 o 
  10  -1   1       77.27       74.59      4.72 o 
  11  -1   1        3.88        5.13      4.04 o 
  12  -1   1        3.12        1.04      4.63 o 
  13  -1   1       72.45       67.23     12.17 o 
 -13   0   1        8.21        9.86      7.31 o 
 -12   0   1      101.98      105.47      8.13 o 
 -11   0   1      105.43       95.03      4.81 o 
 -10   0   1       77.61       75.86      3.91 o 
  -9   0   1       46.66       47.92      3.04 o 
  -8   0   1      219.86      204.86      4.77 o 
  -7   0   1       10.64       10.49      1.82 o 
  -6   0   1        0.71        2.41      0.86 o 
  -5   0   1     2921.08     2983.40     33.93 o 
  -4   0   1       78.22       77.49      1.68 o 
  -3   0   1      931.08      872.04     10.04 o 
  -2   0   1     1493.65     1407.67     15.13 o 
   1   0   1       74.62       63.73      1.54 o 
   2   0   1     4529.72     4342.01     45.15 o 
   3   0   1      188.70      168.66      2.50 o 
   4   0   1     1863.24     1786.36     20.35 o 
   5   0   1      430.31      468.36      7.09 o 
   6   0   1        9.47        7.13      1.45 o 
   7   0   1      203.88      208.67      4.32 o 
   8   0   1       54.90       59.82      2.86 o 
   9   0   1       12.20       14.63      2.04 o 
  10   0   1      237.73      229.30      5.50 o 
  11   0   1      123.08      119.87      6.13 o 
  12   0   1       13.61        2.77      5.68 o 
  13   0   1       40.97       72.63     18.17 o 
 -13   1   1       14.71        5.72      7.49 o 
 -12   1   1       43.43       49.92      6.04 o 
 -11   1   1       98.15       87.26      4.95 o 
 -10   1   1      177.10      181.10      5.22 o 
  -9   1   1       33.07       30.66      2.09 o 
  -8   1   1       56.66       57.05      2.27 o 
  -7   1   1      138.01      142.49      3.13 o 
  -6   1   1       17.00       10.63      1.27 o 
  -5   1   1     2361.66     2473.71     26.07 o 
  -4   1   1      141.33      142.22      2.50 o 
  -3   1   1     2037.68     1933.35     19.40 o 
  -2   1   1    13788.23    13253.39    158.80 o 
  -1   1   1       57.08       60.46      0.95 o 
   0   1   1     4682.38     4471.11     54.74 o 
   1   1   1      303.38      289.48      3.09 o 
   2   1   1      429.01      384.28      4.77 o 
   3   1   1      802.57      749.89      8.90 o 
   4   1   1      485.03      458.00      6.00 o 
   5   1   1      281.94      319.60      4.59 o 
   6   1   1      378.28      376.47      5.50 o 
   7   1   1       25.67       28.21      2.09 o 
   8   1   1      232.71      244.33      5.09 o 
   9   1   1      646.88      667.27     11.40 o 
  10   1   1       77.63       73.13      4.00 o 
  11   1   1        4.17        3.13      4.22 o 
  12   1   1        2.86       -0.73      5.22 o 
  13   1   1       74.61      102.02     12.58 o 
 -13   2   1        6.65        8.86      8.40 o 
 -12   2   1       55.84       57.91      8.49 o 
 -11   2   1       33.42       37.29      5.13 o 
 -10   2   1       25.42       23.48      2.68 o 
  -9   2   1       60.27       57.51      2.59 o 
  -8   2   1      179.30      175.74      3.86 o 
  -7   2   1      287.75      287.44      4.72 o 
  -6   2   1      145.83      152.17      3.09 o 
  -5   2   1      814.86      839.42     10.17 o 
  -4   2   1      435.01      467.04      5.41 o 
  -3   2   1     1124.75     1177.74     12.40 o 
  -2   2   1     1224.44     1157.07     12.49 o 
  -1   2   1     5432.69     5118.07     50.56 o 
   0   2   1     3652.01     3413.43     32.48 o 
   1   2   1     2033.66     1920.00     18.31 o 
   2   2   1     1135.46     1164.38     11.31 o 
   3   2   1      628.04      592.05      7.04 o 
   4   2   1      715.52      732.72      8.22 o 
   5   2   1     1038.92     1048.01     11.67 o 
   6   2   1       62.74       61.28      2.18 o 
   7   2   1        0.74        2.27      1.45 o 
   8   2   1      117.92      111.51      3.27 o 
   9   2   1       37.36       46.06      2.73 o 
  10   2   1       62.04       65.68      3.82 o 
  11   2   1      317.70      345.58     10.63 o 
  12   2   1       30.97       33.84      7.99 o 
  13   2   1       65.37       73.86      9.18 o 
 -13   3   1       12.69        7.95      7.59 o 
 -12   3   1       25.51       21.39      9.36 o 
 -11   3   1       23.79       20.99      8.31 o 
 -10   3   1       67.97       65.55      3.95 o 
  -9   3   1       70.74       63.73      3.27 o 
  -8   3   1       74.23       68.00      3.23 o 
  -7   3   1      924.58      961.38     14.31 o 
  -6   3   1      320.83      321.14      6.13 o 
  -5   3   1      285.54      259.69      4.81 o 
  -4   3   1      150.59      170.70      3.04 o 
  -3   3   1     1122.92     1185.28     13.45 o 
  -2   3   1      170.48      145.35      2.36 o 
  -1   3   1      944.96     1004.13     11.54 o 
   0   3   1       58.24       55.05      1.50 o 
   1   3   1      288.84      257.46      3.45 o 
   2   3   1     1079.67     1048.10     11.86 o 
   3   3   1      668.82      690.66      7.63 o 
   4   3   1     1646.82     1714.46     18.03 o 
   5   3   1     1328.74     1396.81     15.99 o 
   6   3   1       39.95       43.33      2.45 o 
   7   3   1      285.27      295.66      5.27 o 
   8   3   1       64.15       66.09      2.73 o 
   9   3   1       24.46       20.08      2.50 o 
  10   3   1      150.87      148.67      5.00 o 
  11   3   1       35.09       34.11      8.40 o 
  12   3   1      128.50      132.82     12.49 o 
 -12   4   1      109.22      122.28     10.13 o 
 -11   4   1       65.30       65.14      7.54 o 
 -10   4   1       73.08       70.13      5.81 o 
  -9   4   1      142.34      137.59      5.81 o 
  -8   4   1       10.01       13.22      2.82 o 
  -7   4   1       11.71        7.04      2.45 o 
  -6   4   1       37.00       37.34      2.50 o 
  -5   4   1       27.74       26.07      1.91 o 
  -4   4   1      326.92      312.33      4.77 o 
  -3   4   1       92.03       93.48      2.50 o 
  -2   4   1      587.43      598.72      7.09 o 
  -1   4   1       77.07       74.72      1.95 o 
   0   4   1       36.15       41.79      1.45 o 
   1   4   1      397.17      394.05      5.59 o 
   2   4   1      133.21      125.73      2.91 o 
   3   4   1      443.63      456.19      5.86 o 
   4   4   1      162.02      159.07      3.36 o 
   5   4   1      195.87      199.32      4.54 o 
   6   4   1        2.18        2.32      1.73 o 
   7   4   1      116.17      107.11      4.09 o 
   8   4   1      100.54       94.53      4.09 o 
   9   4   1        5.16        2.18      2.68 o 
  10   4   1        7.46       13.99      6.90 o 
  11   4   1       59.08       68.86      8.59 o 
  12   4   1        3.39       -1.77      6.63 o 
 -12   5   1       50.27       55.51      9.31 o 
 -11   5   1       84.47       83.12      8.27 o 
 -10   5   1        4.59       -6.27      6.27 o 
  -9   5   1      269.93      269.81      9.27 o 
  -8   5   1      357.23      372.33     10.31 o 
  -7   5   1      547.19      590.28     12.99 o 
  -6   5   1       73.59       69.63      3.23 o 
  -5   5   1      218.72      207.95      4.27 o 
  -4   5   1      347.96      359.30      6.13 o 
  -3   5   1      160.01      183.37      3.41 o 
  -2   5   1       98.42       95.57      2.50 o 
  -1   5   1      144.13      132.00      2.91 o 
   0   5   1       50.49       57.42      2.09 o 
   1   5   1      289.72      292.71      4.72 o 
   2   5   1      357.49      360.71      5.54 o 
   3   5   1      350.05      370.38      5.27 o 
   4   5   1       61.72       59.64      2.36 o 
   5   5   1      718.40      762.29     11.17 o 
   6   5   1      154.35      150.62      4.86 o 
   7   5   1      126.38      146.44      5.50 o 
   8   5   1      134.54      132.68      5.81 o 
   9   5   1       38.60       41.20      5.95 o 
  10   5   1        3.41        8.13      5.54 o 
  11   5   1       22.54       18.31      6.81 o 
 -11   6   1       27.08       28.71      7.13 o 
 -10   6   1       53.01       58.46      7.95 o 
  -9   6   1       52.74       64.77      6.68 o 
  -8   6   1      169.97      173.02      8.45 o 
  -7   6   1      180.75      165.52      6.95 o 
  -6   6   1        7.17        7.63      2.54 o 
  -5   6   1      295.03      291.57      6.13 o 
  -4   6   1      117.36      106.84      3.68 o 
  -3   6   1      190.44      189.73      4.09 o 
  -2   6   1      207.12      203.09      4.32 o 
  -1   6   1       48.39       40.79      2.32 o 
   0   6   1        5.23        2.13      1.54 o 
   1   6   1      202.69      204.50      4.13 o 
   2   6   1       68.61       61.50      2.68 o 
   3   6   1      108.65      108.06      2.73 o 
   4   6   1       61.62       58.55      3.45 o 
   5   6   1      108.81       99.93      3.95 o 
   6   6   1       96.75       88.71      4.63 o 
   7   6   1        8.13        7.86      3.68 o 
   8   6   1      104.98      111.88      7.00 o 
   9   6   1       60.61       60.10      6.81 o 
  10   6   1       66.77       61.46      6.68 o 
  11   6   1       35.96       27.30      8.36 o 
 -10   7   1       23.47       32.34      7.68 o 
  -9   7   1       12.81        0.91      6.13 o 
  -8   7   1        4.16        1.23      4.54 o 
  -7   7   1       65.98       59.37      7.49 o 
  -6   7   1      166.53      161.84      6.68 o 
  -5   7   1        5.63        7.40      3.27 o 
  -4   7   1       89.11       82.22      4.45 o 
  -3   7   1      132.33      144.67      4.04 o 
  -2   7   1     1052.26     1136.76     15.72 o 
  -1   7   1       14.01       13.08      2.59 o 
   0   7   1     1524.64     1636.01     19.17 o 
   1   7   1      127.77      127.78      3.77 o 
   2   7   1       74.75       72.04      3.23 o 
   3   7   1      124.97      130.59      3.54 o 
   4   7   1       24.01       22.62      3.27 o 
   5   7   1       83.00       68.95      4.68 o 
   6   7   1       29.21       26.53      4.50 o 
   7   7   1       19.26       20.12      4.86 o 
   8   7   1       28.54       23.35      5.27 o 
   9   7   1       16.22       17.40      5.45 o 
  10   7   1       19.10        4.45     10.08 o 
  -9   8   1        4.27        8.31      8.45 o 
  -8   8   1       64.20       64.82      9.40 o 
  -7   8   1        3.58        3.68      6.18 o 
  -6   8   1       47.15       44.65      5.45 o 
  -5   8   1      162.74      175.83      7.81 o 
  -4   8   1       50.56       55.96      4.91 o 
  -3   8   1       53.29       55.42      3.59 o 
  -2   8   1      336.36      367.79      8.45 o 
  -1   8   1      166.68      168.57      5.41 o 
   0   8   1        7.84        6.45      2.59 o 
   1   8   1      382.29      411.40      8.81 o 
   2   8   1      149.94      149.03      5.00 o 
   3   8   1      109.77      104.29      3.77 o 
   4   8   1      293.24      308.33      9.54 o 
   5   8   1      100.32       94.30      6.22 o 
   6   8   1       30.33       26.16      5.04 o 
   7   8   1       34.00       36.02      7.54 o 
   8   8   1        2.10        0.91      7.54 o 
   9   8   1       11.37       21.53     11.99 o 
  -8   9   1       26.11       11.31     12.04 o 
  -7   9   1       35.18       50.51      9.31 o 
  -6   9   1       71.71       72.77      7.45 o 
  -5   9   1       29.63       22.44      5.72 o 
  -4   9   1      113.47      118.74      9.31 o 
  -3   9   1       11.11        3.95      4.22 o 
  -2   9   1       33.19       28.30      5.50 o 
  -1   9   1      236.58      244.92      8.13 o 
   0   9   1      180.60      188.42      7.00 o 
   1   9   1        8.18        6.95      3.45 o 
   2   9   1       22.14       20.53      4.95 o 
   3   9   1        1.04       -4.13      4.54 o 
   4   9   1       19.03       21.44      5.31 o 
   5   9   1        2.64        9.72      5.36 o 
   6   9   1       57.67       60.64      8.09 o 
   7   9   1        7.37       -9.72      9.95 o 
  -6  10   1       12.95       -6.86      6.86 o 
  -5  10   1       23.85       25.62      8.77 o 
  -4  10   1       72.17       67.91      7.22 o 
  -3  10   1       25.76       31.34      6.50 o 
  -2  10   1       60.96       63.96      7.95 o 
  -1  10   1        5.09        3.41      4.77 o 
   0  10   1       10.69       12.54      6.72 o 
   1  10   1       21.39       20.49      7.31 o 
   2  10   1       23.17       30.84      6.04 o 
   3  10   1       85.74       70.45      9.90 o 
   4  10   1        3.77        7.13      6.22 o 
   5  10   1       19.50       33.20      9.58 o 
   6  10   1        3.39      -10.31     10.31 o 
  -2  11   1       10.00       17.49      7.99 o 
  -1  11   1      130.36      127.64     12.45 o 
   0  11   1       83.95       86.17      9.99 o 
   1  11   1        3.93       -6.36      7.59 o 
   2  11   1       72.64       68.23     10.90 o 
  -2 -11   2       12.29       -1.86     13.31 o 
  -1 -11   2       16.29        5.54      7.77 o 
   0 -11   2       13.14       18.62      9.22 o 
   1 -11   2       15.12       22.39      8.13 o 
   2 -11   2       15.52       17.08      9.45 o 
  -6 -10   2       13.26       -0.95      9.99 o 
  -5 -10   2       41.32       35.61      8.40 o 
  -4 -10   2        9.62       17.90      8.22 o 
  -3 -10   2       53.84       49.56      7.49 o 
  -2 -10   2       18.86       15.17      6.18 o 
  -1 -10   2       12.88       17.72      5.41 o 
   0 -10   2       15.46       12.49      5.04 o 
   1 -10   2       84.46       86.58      7.22 o 
   2 -10   2       46.80       39.34      7.59 o 
   3 -10   2       56.82       61.68      8.09 o 
   4 -10   2       38.54       40.15      8.27 o 
   5 -10   2       12.69       26.98      9.18 o 
  -8  -9   2       19.41       27.07     10.17 o 
  -7  -9   2       32.73       39.47      7.54 o 
  -6  -9   2       36.85       32.34      8.86 o 
  -5  -9   2       42.96       40.65      6.36 o 
  -4  -9   2       90.32       87.76      7.54 o 
  -3  -9   2        5.23        3.18      4.13 o 
  -2  -9   2       55.40       55.73      3.72 o 
  -1  -9   2        7.43        4.41      3.54 o 
   0  -9   2        5.87        7.90      3.54 o 
   1  -9   2       97.44       98.61      6.36 o 
   2  -9   2       47.79       40.11      5.00 o 
   3  -9   2       90.96       96.07      8.49 o 
   4  -9   2       18.10       23.48      6.95 o 
   5  -9   2       43.00       47.01      8.31 o 
   6  -9   2        0.95       -6.36      6.36 o 
   7  -9   2       25.06       20.21     10.27 o 
  -9  -8   2       72.05       59.96     10.40 o 
  -8  -8   2       17.50       23.80      6.09 o 
  -7  -8   2       86.51       99.11      9.58 o 
  -6  -8   2       11.19        8.13      4.32 o 
  -5  -8   2      112.00      110.11      4.63 o 
  -4  -8   2      230.23      222.30      6.18 o 
  -3  -8   2      184.32      189.42      5.45 o 
  -2  -8   2      840.69      910.37     15.72 o 
  -1  -8   2      151.65      167.98      4.45 o 
   0  -8   2      183.07      186.74      5.68 o 
   1  -8   2       22.51       20.12      3.36 o 
   2  -8   2       55.69       51.01      3.68 o 
   3  -8   2       46.46       45.51      3.63 o 
   4  -8   2       51.38       51.10      6.54 o 
   5  -8   2      135.00      132.36      8.49 o 
   6  -8   2       11.88        6.77      5.18 o 
   7  -8   2       14.03       17.44      7.72 o 
   8  -8   2       88.32       86.94     11.49 o 
   9  -8   2       59.83       65.18     15.08 o 
 -10  -7   2       21.32       12.17     11.04 o 
  -9  -7   2       81.30       79.67      9.22 o 
  -8  -7   2       14.60        8.54      5.86 o 
  -7  -7   2        8.96        1.32      3.68 o 
  -6  -7   2        3.95        6.04      3.72 o 
  -5  -7   2       40.22       40.74      2.45 o 
  -4  -7   2      443.04      453.69      8.09 o 
  -3  -7   2      375.15      394.09      6.77 o 
  -2  -7   2      348.40      352.62      6.45 o 
  -1  -7   2      134.16      129.37      3.54 o 
   0  -7   2      135.99      138.22      3.09 o 
   1  -7   2       35.19       32.66      2.45 o 
   2  -7   2        1.63        1.64      1.91 o 
   3  -7   2      305.02      315.78      6.72 o 
   4  -7   2      341.39      344.76      8.90 o 
   5  -7   2       74.53       66.00      5.68 o 
   6  -7   2       59.33       66.73      6.18 o 
   7  -7   2        0.06        1.14      5.68 o 
   8  -7   2       22.44       13.17      6.04 o 
   9  -7   2       68.94       92.80     12.26 o 
  10  -7   2       72.45       71.95     12.04 o 
 -11  -6   2        0.80       -0.41      6.40 o 
 -10  -6   2       46.94       47.42      8.59 o 
  -9  -6   2       44.31       46.33      9.68 o 
  -8  -6   2       24.78       23.94      4.41 o 
  -7  -6   2       81.16       83.53      4.36 o 
  -6  -6   2       68.12       74.95      3.86 o 
  -5  -6   2      601.27      632.75      8.13 o 
  -4  -6   2      590.67      639.74      8.72 o 
  -3  -6   2      216.00      218.76      4.22 o 
  -2  -6   2      102.64      104.34      3.04 o 
  -1  -6   2       64.08       56.55      2.32 o 
   0  -6   2      265.58      268.22      4.36 o 
   1  -6   2      195.51      200.59      4.32 o 
   2  -6   2      252.89      263.77      4.68 o 
   3  -6   2      813.08      847.83     11.17 o 
   4  -6   2       83.29       83.99      3.91 o 
   5  -6   2       21.11       26.07      3.27 o 
   6  -6   2      142.63      144.99      6.04 o 
   7  -6   2       71.06       77.54      5.91 o 
   8  -6   2       83.91       90.57      6.31 o 
   9  -6   2       81.57       77.95      9.13 o 
  10  -6   2       32.94       18.85     13.35 o 
  11  -6   2        0.46        3.86     14.49 o 
 -12  -5   2       48.87       43.24      7.81 o 
 -11  -5   2        9.18       14.54      7.00 o 
 -10  -5   2      141.95      138.00      9.22 o 
  -9  -5   2       31.74       25.16      5.77 o 
  -8  -5   2      225.96      244.15      6.72 o 
  -7  -5   2        1.21       -0.91      1.95 o 
  -6  -5   2       57.44       60.78      2.45 o 
  -5  -5   2      105.27      104.56      2.77 o 
  -4  -5   2      276.16      276.08      4.72 o 
  -3  -5   2       83.32       68.32      2.13 o 
  -2  -5   2      818.47      847.87      9.86 o 
  -1  -5   2      263.22      257.32      4.13 o 
   0  -5   2      249.09      247.28      3.68 o 
   1  -5   2       20.92       18.49      1.59 o 
   2  -5   2       63.68       61.46      2.04 o 
   3  -5   2        8.93        7.99      1.23 o 
   4  -5   2       69.34       62.78      2.91 o 
   5  -5   2      263.62      271.77      6.31 o 
   6  -5   2      355.08      364.84      7.59 o 
   7  -5   2      105.38       93.07      5.00 o 
   8  -5   2        0.15       -2.50      3.36 o 
   9  -5   2       90.91       85.21      6.36 o 
  10  -5   2        5.20        7.04      7.00 o 
  11  -5   2       28.08       15.94      9.04 o 
 -12  -4   2       59.08       59.19      9.72 o 
 -11  -4   2       53.44       51.78      7.13 o 
 -10  -4   2       25.37       15.58      4.77 o 
  -9  -4   2      418.93      407.36      6.50 o 
  -8  -4   2       79.14       74.72      3.09 o 
  -7  -4   2      432.40      442.06      7.00 o 
  -6  -4   2      299.15      295.75      5.27 o 
  -5  -4   2      134.80      136.04      2.91 o 
  -4  -4   2      495.78      523.09      6.63 o 
  -3  -4   2      141.16      150.03      3.04 o 
  -2  -4   2      432.60      467.09      5.95 o 
  -1  -4   2      223.24      267.50      4.00 o 
   0  -4   2      730.51      749.21      7.59 o 
   1  -4   2      105.92      122.01      2.41 o 
   2  -4   2     1908.86     2059.67     19.76 o 
   3  -4   2      309.69      319.46      5.09 o 
   4  -4   2      110.03      119.78      3.09 o 
   5  -4   2      223.32      246.65      4.77 o 
   6  -4   2      244.22      232.25      5.22 o 
   7  -4   2       98.29       98.25      3.18 o 
   8  -4   2      103.91       97.66      3.86 o 
   9  -4   2        2.72        3.13      3.41 o 
  10  -4   2       28.50       20.40      5.18 o 
  11  -4   2       11.58       13.40      8.09 o 
  12  -4   2       37.17       35.84      9.63 o 
 -13  -3   2       11.05       16.13      9.86 o 
 -12  -3   2       70.82       69.82      8.13 o 
 -11  -3   2       83.74       87.30      7.27 o 
 -10  -3   2      276.60      292.39      9.13 o 
  -9  -3   2        6.61        4.95      2.04 o 
  -8  -3   2       65.36       60.96      2.68 o 
  -7  -3   2       77.79       77.40      2.32 o 
  -6  -3   2       45.45       51.01      1.73 o 
  -5  -3   2       63.13       59.64      1.45 o 
  -4  -3   2      445.05      416.17      5.09 o 
  -3  -3   2     4051.42     4164.55     38.56 o 
  -2  -3   2      421.78      438.97      5.18 o 
  -1  -3   2      934.45      939.58      9.86 o 
   0  -3   2       43.00       48.47      1.36 o 
   1  -3   2      589.44      600.36      6.54 o 
   2  -3   2      949.24      958.30      9.86 o 
   3  -3   2     1172.00     1222.89     13.35 o 
   4  -3   2      457.36      482.21      6.09 o 
   5  -3   2       84.06       86.17      2.50 o 
   6  -3   2       41.81       42.74      2.04 o 
   7  -3   2       38.77       36.38      2.36 o 
   8  -3   2       19.22       20.80      2.36 o 
   9  -3   2      122.29      121.87      4.32 o 
  10  -3   2        2.89        4.41      4.81 o 
  11  -3   2       65.51       63.37      6.90 o 
  12  -3   2       10.94        6.00      7.27 o 
 -13  -2   2       52.01       67.91     10.13 o 
 -12  -2   2        4.57       -5.81      5.81 o 
 -11  -2   2      148.12      154.89      6.81 o 
 -10  -2   2       49.46       42.61      3.50 o 
  -9  -2   2      354.34      359.98      7.09 o 
  -8  -2   2       61.55       61.68      2.54 o 
  -7  -2   2      271.51      266.73      5.13 o 
  -6  -2   2      250.95      244.33      4.27 o 
  -5  -2   2      282.46      299.02      4.13 o 
  -4  -2   2      501.70      545.44      5.91 o 
  -3  -2   2     1235.64     1250.14     12.13 o 
  -2  -2   2      880.94      888.16      9.45 o 
  -1  -2   2    12224.26    11654.90    125.19 o 
   0  -2   2      994.39      909.83      9.31 o 
   1  -2   2      550.60      529.00      5.81 o 
   2  -2   2     1443.84     1453.27     14.63 o 
   3  -2   2      113.96      110.42      2.13 o 
   4  -2   2     1205.76     1258.00     13.85 o 
   5  -2   2      336.32      356.66      5.09 o 
   6  -2   2      207.00      203.22      3.82 o 
   7  -2   2       25.88       19.30      1.91 o 
   8  -2   2       19.13       16.17      1.95 o 
   9  -2   2        3.78        5.45      2.32 o 
  10  -2   2       97.71       90.80      5.54 o 
  11  -2   2      130.00      119.10      7.59 o 
  12  -2   2       32.42       21.67      6.54 o 
 -13  -1   2       12.43       19.40      7.00 o 
 -12  -1   2       10.60        4.81      6.72 o 
 -11  -1   2       35.06       39.56      4.09 o 
 -10  -1   2       40.81       32.30      3.13 o 
  -9  -1   2       86.81       85.58      3.54 o 
  -8  -1   2      777.31      801.95     11.67 o 
  -7  -1   2      265.12      288.30      5.22 o 
  -6  -1   2      258.55      302.97      5.04 o 
  -5  -1   2      808.01      827.16      9.58 o 
  -4  -1   2     1570.31     1615.48     18.08 o 
  -3  -1   2     4785.99     4633.50     48.65 o 
  -2  -1   2     1740.06     1634.38     16.31 o 
  -1  -1   2      206.39      202.54      2.36 o 
   0  -1   2      336.83      314.87      3.50 o 
   1  -1   2      997.73      976.24     11.58 o 
   2  -1   2     3189.12     3031.46     30.98 o 
   3  -1   2      469.09      441.47      6.09 o 
   4  -1   2     1596.54     1603.26     19.44 o 
   5  -1   2      327.07      308.11      5.18 o 
   6  -1   2       79.95       82.13      2.91 o 
   7  -1   2       73.42       75.45      2.86 o 
   8  -1   2       14.40       15.90      2.63 o 
   9  -1   2      569.91      590.82     10.04 o 
  10  -1   2      157.06      162.25      4.04 o 
  11  -1   2       34.14       38.25      6.09 o 
  12  -1   2       54.96       59.91      6.04 o 
  13  -1   2       47.28       50.51      9.58 o 
 -13   0   2      105.95      113.88      8.81 o 
 -12   0   2       31.65       36.29      6.86 o 
 -11   0   2        0.93        7.59      3.50 o 
 -10   0   2        0.20       -0.41      2.59 o 
  -9   0   2      153.33      140.81      4.32 o 
  -8   0   2      360.09      378.33      6.63 o 
  -7   0   2      357.54      366.48      6.09 o 
  -6   0   2      260.11      248.24      4.27 o 
  -5   0   2      769.18      749.08      9.27 o 
  -4   0   2     3107.67     3197.80     34.29 o 
  -3   0   2    10461.18    10406.75    112.51 o 
  -2   0   2     5201.03     5164.95     48.28 o 
  -1   0   2     3171.84     2998.89     26.30 o 
   0   0   2      126.98      116.69      2.00 o 
   1   0   2        0.75        1.45      0.45 o 
   2   0   2        6.55        4.95      0.64 o 
   3   0   2     1405.87     1331.27     15.08 o 
   4   0   2       82.30       88.58      2.04 o 
   5   0   2       65.85       47.06      1.95 o 
   6   0   2      106.15      105.52      3.41 o 
   7   0   2      553.03      553.94      8.81 o 
   8   0   2      549.37      551.03      9.86 o 
   9   0   2      704.57      738.36     12.31 o 
  10   0   2      397.69      391.09      8.95 o 
  11   0   2        6.48        4.32      4.22 o 
  12   0   2       27.69       22.44      6.31 o 
  13   0   2       44.19       51.92     10.72 o 
 -13   1   2       12.43       14.58      7.09 o 
 -12   1   2        9.99       15.13      6.09 o 
 -11   1   2       36.09       40.11      4.68 o 
 -10   1   2       38.51       33.79      2.86 o 
  -9   1   2       87.09       90.07      3.13 o 
  -8   1   2      775.03      798.59     10.81 o 
  -7   1   2      264.64      293.89      4.72 o 
  -6   1   2      261.26      298.20      4.59 o 
  -5   1   2      809.91      832.25      9.27 o 
  -4   1   2     1592.89     1625.47     18.03 o 
  -3   1   2     4741.54     4590.21     45.88 o 
  -2   1   2     1763.66     1650.82     18.94 o 
  -1   1   2      206.11      203.04      2.45 o 
   0   1   2      335.50      319.60      3.95 o 
   1   1   2     1002.32      966.70     10.90 o 
   2   1   2     3216.27     3055.40     38.97 o 
   3   1   2      467.42      434.20      5.95 o 
   4   1   2     1571.86     1570.10     18.08 o 
   5   1   2      334.14      307.42      4.81 o 
   6   1   2       77.94       82.22      2.59 o 
   7   1   2       73.50       77.90      2.77 o 
   8   1   2       13.60       16.22      2.18 o 
   9   1   2      569.51      586.41     10.81 o 
  10   1   2      151.71      153.12      5.54 o 
  11   1   2       34.07       26.53      4.95 o 
  12   1   2       55.74       50.37      7.95 o 
  13   1   2       47.32       58.73      9.36 o 
 -13   2   2       52.87       55.78      9.58 o 
 -12   2   2        5.16        1.14      6.81 o 
 -11   2   2      150.25      154.53      7.18 o 
 -10   2   2       49.66       46.42      3.45 o 
  -9   2   2      350.08      353.80      6.09 o 
  -8   2   2       60.24       57.05      2.23 o 
  -7   2   2      268.87      259.32      4.32 o 
  -6   2   2      249.01      241.92      4.54 o 
  -5   2   2      290.04      309.79      4.68 o 
  -4   2   2      496.95      537.86      7.36 o 
  -3   2   2     1236.39     1236.83     13.35 o 
  -2   2   2      890.64      901.79     10.36 o 
  -1   2   2    12252.50    11741.34    124.78 o 
   0   2   2      994.09      911.51     10.13 o 
   1   2   2      565.32      540.08      5.59 o 
   2   2   2     1425.26     1401.76     14.85 o 
   3   2   2      112.78      108.97      2.41 o 
   4   2   2     1203.60     1251.59     15.53 o 
   5   2   2      330.93      344.40      5.41 o 
   6   2   2      208.99      210.67      4.00 o 
   7   2   2       27.25       26.94      2.04 o 
   8   2   2       21.07       15.53      2.18 o 
   9   2   2        3.26        2.91      2.36 o 
  10   2   2       98.04       96.48      4.27 o 
  11   2   2      129.98      119.51      7.49 o 
  12   2   2       32.34       19.40      7.81 o 
 -13   3   2       10.93       13.99      7.45 o 
 -12   3   2       69.86       71.86      7.18 o 
 -11   3   2       81.89       90.85      8.68 o 
 -10   3   2      277.74      301.97      8.04 o 
  -9   3   2        7.31        1.64      3.04 o 
  -8   3   2       65.57       59.00      3.41 o 
  -7   3   2       77.25       77.04      3.36 o 
  -6   3   2       44.88       46.20      2.54 o 
  -5   3   2       66.10       61.87      2.32 o 
  -4   3   2      451.20      414.58      6.04 o 
  -3   3   2     4058.18     4142.15     42.02 o 
  -2   3   2      428.58      442.70      5.54 o 
  -1   3   2      937.31      953.34     10.63 o 
   0   3   2       42.88       44.33      1.36 o 
   1   3   2      590.51      593.91      7.04 o 
   2   3   2      946.04      941.08      9.18 o 
   3   3   2     1178.18     1219.07     13.04 o 
   4   3   2      451.18      467.22      6.54 o 
   5   3   2       87.50       88.62      2.59 o 
   6   3   2       41.65       41.11      2.27 o 
   7   3   2       38.80       38.79      2.04 o 
   8   3   2       19.69       19.44      2.04 o 
   9   3   2      124.06      127.09      4.18 o 
  10   3   2        3.52        7.13      2.54 o 
  11   3   2       67.90       63.64      6.86 o 
  12   3   2       11.78       14.49      8.09 o 
 -12   4   2       57.65       58.46      8.90 o 
 -11   4   2       52.13       45.70      6.54 o 
 -10   4   2       25.29       31.57      4.86 o 
  -9   4   2      419.12      407.45     10.13 o 
  -8   4   2       81.97       76.67      4.45 o 
  -7   4   2      436.11      442.74      8.45 o 
  -6   4   2      298.69      297.75      5.59 o 
  -5   4   2      133.85      134.14      3.41 o 
  -4   4   2      498.20      514.46      7.18 o 
  -3   4   2      140.83      145.90      3.23 o 
  -2   4   2      429.19      463.45      6.13 o 
  -1   4   2      229.33      277.45      4.32 o 
   0   4   2      722.13      747.26      8.77 o 
   1   4   2      106.88      125.69      2.54 o 
   2   4   2     1900.96     2023.93     22.08 o 
   3   4   2      307.55      324.19      4.81 o 
   4   4   2      110.63      114.51      2.68 o 
   5   4   2      226.63      242.74      4.54 o 
   6   4   2      245.54      238.43      5.50 o 
   7   4   2       99.74       96.98      3.95 o 
   8   4   2      107.84      101.25      4.18 o 
   9   4   2        3.12        1.14      3.00 o 
  10   4   2       28.40       19.17      4.77 o 
  11   4   2       11.68       15.81      7.59 o 
  12   4   2       36.42       39.75      9.72 o 
 -12   5   2       49.08       57.32     10.04 o 
 -11   5   2        9.25       17.31      6.81 o 
 -10   5   2      140.98      156.94      8.90 o 
  -9   5   2       33.56       26.53      4.50 o 
  -8   5   2      228.08      243.20      7.36 o 
  -7   5   2        1.31       -3.13      3.13 o 
  -6   5   2       56.57       59.32      3.13 o 
  -5   5   2      108.00      106.34      3.23 o 
  -4   5   2      267.72      265.73      5.41 o 
  -3   5   2       83.48       71.59      2.13 o 
  -2   5   2      822.01      859.50     10.31 o 
  -1   5   2      261.37      258.59      4.32 o 
   0   5   2      248.53      244.24      4.04 o 
   1   5   2       20.18       17.44      1.59 o 
   2   5   2       60.65       55.05      2.36 o 
   3   5   2        9.50        8.68      1.50 o 
   4   5   2       68.31       65.14      2.13 o 
   5   5   2      260.68      256.69      5.59 o 
   6   5   2      354.91      356.44      8.54 o 
   7   5   2      105.67      101.16      4.68 o 
   8   5   2        0.12        0.41      3.72 o 
   9   5   2       92.17       85.03      7.04 o 
  10   5   2        5.19        9.81      5.59 o 
  11   5   2       26.83       31.71      8.04 o 
 -11   6   2        0.67        4.27      6.63 o 
 -10   6   2       47.06       47.06      6.31 o 
  -9   6   2       44.51       37.57      6.59 o 
  -8   6   2       24.58       30.84      4.77 o 
  -7   6   2       81.91       84.53      5.00 o 
  -6   6   2       71.34       77.17      4.04 o 
  -5   6   2      592.83      617.44      9.90 o 
  -4   6   2      594.93      639.88      9.81 o 
  -3   6   2      216.01      219.08      4.50 o 
  -2   6   2      100.65       98.07      3.04 o 
  -1   6   2       67.32       62.14      2.73 o 
   0   6   2      268.85      269.95      4.86 o 
   1   6   2      201.17      200.45      4.00 o 
   2   6   2      254.40      255.10      4.77 o 
   3   6   2      815.98      846.87     10.95 o 
   4   6   2       83.37       87.12      2.54 o 
   5   6   2       20.95       21.17      2.50 o 
   6   6   2      139.37      133.54      5.54 o 
   7   6   2       68.37       67.64      5.04 o 
   8   6   2       81.09       86.49      6.09 o 
   9   6   2       80.49       85.90      7.27 o 
  10   6   2       32.76       17.99      6.04 o 
  11   6   2        0.40        4.22      7.86 o 
 -10   7   2       22.13       25.39      9.22 o 
  -9   7   2       80.16       76.45      8.27 o 
  -8   7   2       15.22       14.26      6.09 o 
  -7   7   2        8.85        3.59      4.59 o 
  -6   7   2        3.75        6.22      3.13 o 
  -5   7   2       42.02       35.43      3.72 o 
  -4   7   2      436.47      442.11     10.27 o 
  -3   7   2      379.35      399.45      7.36 o 
  -2   7   2      348.10      355.07      6.50 o 
  -1   7   2      135.79      131.55      4.00 o 
   0   7   2      135.94      139.54      3.91 o 
   1   7   2       36.05       33.30      2.41 o 
   2   7   2        1.25        2.86      2.13 o 
   3   7   2      307.87      332.68      6.04 o 
   4   7   2      344.15      351.80      8.90 o 
   5   7   2       71.79       67.73      4.68 o 
   6   7   2       60.55       64.41      5.31 o 
   7   7   2        0.07       -3.09      4.41 o 
   8   7   2       21.91       23.89      5.54 o 
   9   7   2       68.06       73.68      8.77 o 
  10   7   2       71.73       62.68     12.54 o 
  -9   8   2       72.10       70.81      9.77 o 
  -8   8   2       18.02       27.07      7.72 o 
  -7   8   2       88.48       88.71      8.99 o 
  -6   8   2       10.13        9.95      4.68 o 
  -5   8   2      111.90      104.79      6.18 o 
  -4   8   2      231.62      221.62      8.09 o 
  -3   8   2      184.50      184.87      6.09 o 
  -2   8   2      839.00      897.66     15.94 o 
  -1   8   2      148.47      161.66      6.31 o 
   0   8   2      179.12      192.55      5.77 o 
   1   8   2       20.72       16.72      2.91 o 
   2   8   2       54.55       59.87      3.91 o 
   3   8   2       46.21       44.15      2.73 o 
   4   8   2       51.74       60.19      5.45 o 
   5   8   2      136.63      136.27      6.72 o 
   6   8   2       12.29        9.45      4.54 o 
   7   8   2       13.41        1.45      5.31 o 
   8   8   2       89.71      123.60     17.53 o 
   9   8   2       58.95       70.41     13.04 o 
  -8   9   2       18.64       15.44      9.95 o 
  -7   9   2       32.94       22.89     10.17 o 
  -6   9   2       36.92       28.80      6.63 o 
  -5   9   2       42.05       32.52      6.22 o 
  -4   9   2       91.19       89.80      6.81 o 
  -3   9   2        4.72        7.72      4.63 o 
  -2   9   2       56.25       64.55      6.18 o 
  -1   9   2        7.02        6.31      3.36 o 
   0   9   2        5.83        2.91      3.32 o 
   1   9   2       96.20       91.26      5.36 o 
   2   9   2       47.09       48.10      5.04 o 
   3   9   2       91.78      105.47      6.63 o 
   4   9   2       18.83       18.49      5.50 o 
   5   9   2       43.32       57.78      8.99 o 
   6   9   2        1.07       -2.91      6.95 o 
   7   9   2       25.09       20.67     14.90 o 
  -6  10   2       12.89       -1.09      7.63 o 
  -5  10   2       40.91       36.34      6.77 o 
  -4  10   2        9.91        6.95      6.54 o 
  -3  10   2       54.15       47.69      7.22 o 
  -2  10   2       19.27       18.44      5.86 o 
  -1  10   2       13.83       10.90      5.27 o 
   0  10   2       15.11       13.94      5.27 o 
   1  10   2       87.07       76.45      8.95 o 
   2  10   2       46.24       47.10      8.04 o 
   3  10   2       57.39       58.41      8.95 o 
   4  10   2       38.40       38.88      7.54 o 
   5  10   2       12.12       -0.73      9.99 o 
  -2  11   2       12.04        7.04      8.13 o 
  -1  11   2       15.84       14.90      7.90 o 
   0  11   2       13.08       11.81      8.72 o 
   1  11   2       14.81        9.81      8.90 o 
   2  11   2       15.72       14.81     12.76 o 
  -2 -11   3       25.69       23.80      8.68 o 
  -1 -11   3        0.46        7.86      7.86 o 
   0 -11   3      148.73      154.26     11.67 o 
   1 -11   3       19.35       24.62     14.72 o 
  -6 -10   3        5.98        2.82      9.27 o 
  -5 -10   3       53.48       37.02     10.40 o 
  -4 -10   3        1.70       12.31     10.22 o 
  -3 -10   3      147.67      144.90     10.63 o 
  -2 -10   3       70.62       71.31      7.81 o 
  -1 -10   3       27.35       28.66      6.86 o 
   0 -10   3       21.46       22.98      5.81 o 
   1 -10   3       12.52       14.49      5.27 o 
   2 -10   3        3.46       -3.41      6.81 o 
   3 -10   3       48.68       47.60      8.95 o 
   4 -10   3       12.75       12.72      7.59 o 
   5 -10   3       21.01       12.58      8.90 o 
  -8  -9   3        6.57      -15.63     16.62 o 
  -7  -9   3      123.63      110.74      8.99 o 
  -6  -9   3        0.68       -0.36      5.77 o 
  -5  -9   3      182.45      191.37     12.08 o 
  -4  -9   3       39.13       35.34      4.36 o 
  -3  -9   3       28.31       30.43      5.00 o 
  -2  -9   3       88.02       85.49      6.22 o 
  -1  -9   3      112.72      119.15      6.63 o 
   0  -9   3       65.21       54.14      5.04 o 
   1  -9   3       25.57       23.57      4.77 o 
   2  -9   3       20.86       15.53      4.32 o 
   3  -9   3       48.93       40.38      7.09 o 
   4  -9   3       17.63        8.36      6.40 o 
   5  -9   3       26.01       24.66      6.54 o 
   6  -9   3       37.29       28.84      7.40 o 
   7  -9   3      102.98      106.20     14.54 o 
  -9  -8   3       53.42       54.10     10.17 o 
  -8  -8   3        9.71        6.68      7.54 o 
  -7  -8   3       56.75       50.47      6.54 o 
  -6  -8   3       85.33       72.63      7.18 o 
  -5  -8   3      123.25      126.55      5.00 o 
  -4  -8   3      274.97      301.02      7.13 o 
  -3  -8   3      109.53      111.51      4.13 o 
  -2  -8   3       83.04       84.44      3.54 o 
  -1  -8   3       14.52       11.26      2.82 o 
   0  -8   3       20.67       21.03      3.41 o 
   1  -8   3       40.10       37.43      3.50 o 
   2  -8   3      192.72      206.54      6.63 o 
   3  -8   3      173.30      178.01      6.09 o 
   4  -8   3      110.63       97.93      7.49 o 
   5  -8   3        3.92        2.63      5.18 o 
   6  -8   3       38.67       34.02      7.13 o 
   7  -8   3       10.93       25.76      7.59 o 
   8  -8   3        8.89       10.31      8.49 o 
 -10  -7   3       22.73       18.35      8.04 o 
  -9  -7   3       40.20       41.38      7.63 o 
  -8  -7   3       54.73       54.87      6.68 o 
  -7  -7   3      403.02      432.61     13.94 o 
  -6  -7   3      187.22      189.14      4.68 o 
  -5  -7   3      436.61      481.71      7.99 o 
  -4  -7   3      812.66      864.09     13.35 o 
  -3  -7   3       53.37       54.42      3.13 o 
  -2  -7   3      452.39      463.59      7.22 o 
  -1  -7   3       60.05       60.05      1.64 o 
   0  -7   3      341.59      368.43      6.86 o 
   1  -7   3      102.03       94.62      3.63 o 
   2  -7   3       19.45       20.85      2.41 o 
   3  -7   3       47.48       46.01      2.86 o 
   4  -7   3      120.35      112.42      5.63 o 
   5  -7   3       84.92       80.35      6.04 o 
   6  -7   3       40.90       44.74      5.27 o 
   7  -7   3      353.15      355.30     13.49 o 
   8  -7   3      112.29      127.68      9.18 o 
   9  -7   3        0.86        0.00      8.81 o 
 -11  -6   3        4.18        0.09      9.27 o 
 -10  -6   3      102.58       85.40      9.54 o 
  -9  -6   3       64.70       78.22      8.22 o 
  -8  -6   3      357.35      385.46     12.40 o 
  -7  -6   3      108.64      110.15      3.00 o 
  -6  -6   3       33.09       27.39      2.18 o 
  -5  -6   3      224.87      223.03      4.32 o 
  -4  -6   3      102.40       94.57      2.91 o 
  -3  -6   3      351.95      347.31      5.68 o 
  -2  -6   3      238.64      241.33      4.27 o 
  -1  -6   3      156.32      163.25      3.18 o 
   0  -6   3      339.19      350.53      5.77 o 
   1  -6   3       10.30       11.17      1.77 o 
   2  -6   3      404.44      422.03      6.63 o 
   3  -6   3      109.61      106.84      3.13 o 
   4  -6   3       48.03       42.20      2.91 o 
   5  -6   3      154.72      155.21      5.95 o 
   6  -6   3       28.70       27.94      4.09 o 
   7  -6   3       81.32       76.72      5.09 o 
   8  -6   3       93.59       88.08      6.50 o 
   9  -6   3       72.83       81.22      9.31 o 
  10  -6   3       38.02       29.89      9.18 o 
 -12  -5   3       11.65       15.58      8.68 o 
 -11  -5   3       13.29       -0.86      6.40 o 
 -10  -5   3       49.24       50.28      6.36 o 
  -9  -5   3       33.89       30.30      4.50 o 
  -8  -5   3      159.00      168.52      4.36 o 
  -7  -5   3      162.77      166.07      4.41 o 
  -6  -5   3      259.21      272.27      4.81 o 
  -5  -5   3      303.61      312.01      5.00 o 
  -4  -5   3     1119.56     1185.91     14.13 o 
  -3  -5   3       55.25       52.51      2.27 o 
  -2  -5   3       29.18       32.16      1.73 o 
  -1  -5   3       76.01       77.04      1.91 o 
   0  -5   3     1361.31     1449.41     14.81 o 
   1  -5   3      524.58      521.87      6.90 o 
   2  -5   3      946.08     1034.52     11.58 o 
   3  -5   3      203.84      201.09      4.36 o 
   4  -5   3      149.32      139.81      4.00 o 
   5  -5   3       55.18       50.83      2.91 o 
   6  -5   3        2.33        5.45      3.36 o 
   7  -5   3       62.75       51.28      4.54 o 
   8  -5   3       16.30        8.13      3.36 o 
   9  -5   3        7.02        4.41      4.63 o 
  10  -5   3       15.05        9.36      6.22 o 
  11  -5   3        6.03        8.04     10.27 o 
 -12  -4   3       16.92       20.53      7.45 o 
 -11  -4   3       13.64       17.90      6.00 o 
 -10  -4   3      119.35      111.70      6.90 o 
  -9  -4   3       35.14       34.02      1.77 o 
  -8  -4   3      148.81      145.90      4.59 o 
  -7  -4   3      185.46      193.14      4.09 o 
  -6  -4   3      105.93      106.88      2.95 o 
  -5  -4   3        7.98        5.22      1.41 o 
  -4  -4   3     1020.30     1062.41     11.76 o 
  -3  -4   3      376.36      382.28      5.04 o 
  -2  -4   3      578.58      588.14      6.59 o 
  -1  -4   3      225.77      237.65      3.36 o 
   0  -4   3       68.42       73.40      2.00 o 
   1  -4   3      763.75      832.97      9.40 o 
   2  -4   3      181.08      191.91      3.50 o 
   3  -4   3      997.30     1065.31     13.26 o 
   4  -4   3        9.37       12.58      2.09 o 
   5  -4   3      362.42      353.58      6.59 o 
   6  -4   3       10.25        8.31      2.13 o 
   7  -4   3       39.88       31.93      2.73 o 
   8  -4   3        7.84        3.09      2.50 o 
   9  -4   3        8.02        5.31      3.23 o 
  10  -4   3      110.36      114.88      8.18 o 
  11  -4   3        2.08        7.22      7.54 o 
  12  -4   3       18.97       21.49      9.31 o 
 -13  -3   3       28.71       39.93      9.22 o 
 -12  -3   3       25.46       30.89      7.81 o 
 -11  -3   3       11.63        2.32      5.13 o 
 -10  -3   3       20.65        9.45      3.41 o 
  -9  -3   3       13.33        9.36      2.45 o 
  -8  -3   3      178.07      168.75      4.13 o 
  -7  -3   3       40.19       37.43      2.09 o 
  -6  -3   3      563.55      565.47      7.18 o 
  -5  -3   3       31.05       28.53      1.18 o 
  -4  -3   3      905.97      982.78     10.13 o 
  -3  -3   3      622.63      597.59      6.81 o 
  -2  -3   3      788.51      771.42      8.22 o 
  -1  -3   3      482.34      486.57      5.59 o 
   0  -3   3     2916.99     2933.62     28.03 o 
   1  -3   3      164.44      176.88      2.68 o 
   2  -3   3      406.23      434.61      5.72 o 
   3  -3   3       45.72       45.74      2.09 o 
   4  -3   3      287.21      285.44      4.41 o 
   5  -3   3       81.18       81.04      2.45 o 
   6  -3   3      335.86      345.58      6.09 o 
   7  -3   3      212.31      218.44      4.59 o 
   8  -3   3      153.51      147.40      4.54 o 
   9  -3   3        8.37       10.77      2.91 o 
  10  -3   3        7.18        8.13      5.00 o 
  11  -3   3       32.27       26.48      6.50 o 
  12  -3   3       16.55       10.90      8.90 o 
 -13  -2   3       30.93       24.71      8.31 o 
 -12  -2   3      105.55       91.94      9.27 o 
 -11  -2   3       12.65        8.63      4.32 o 
 -10  -2   3      193.18      190.32      5.63 o 
  -9  -2   3       35.27       33.66      2.86 o 
  -8  -2   3      576.16      593.00      8.81 o 
  -7  -2   3      101.84      104.34      2.86 o 
  -6  -2   3      148.56      147.49      3.04 o 
  -5  -2   3      237.24      221.44      3.72 o 
  -4  -2   3       67.60       61.41      1.41 o 
  -3  -2   3     1189.75     1162.20     11.90 o 
  -2  -2   3      847.03      836.38      8.40 o 
  -1  -2   3     1011.74     1028.02     10.45 o 
   0  -2   3      849.66      796.91      8.31 o 
   1  -2   3      944.13      892.20      9.90 o 
   2  -2   3      930.39      904.11     10.58 o 
   3  -2   3     1825.13     1824.47     18.62 o 
   4  -2   3      859.75      865.90      9.95 o 
   5  -2   3      599.34      600.00      7.99 o 
   6  -2   3      114.45      114.92      3.04 o 
   7  -2   3       71.36       70.54      2.77 o 
   8  -2   3      141.48      144.36      4.09 o 
   9  -2   3       62.25       58.73      3.41 o 
  10  -2   3       63.07       61.55      4.36 o 
  11  -2   3      109.84      115.60      8.13 o 
  12  -2   3       37.27       47.60      7.86 o 
 -13  -1   3       48.42       33.89      8.27 o 
 -12  -1   3       32.45       26.39      6.59 o 
 -11  -1   3       20.69       14.94      3.91 o 
 -10  -1   3       27.05       16.67      3.18 o 
  -9  -1   3        1.81       -0.41      2.13 o 
  -8  -1   3      460.40      489.39      7.54 o 
  -7  -1   3      172.16      159.75      3.86 o 
  -6  -1   3      630.96      654.37      8.40 o 
  -5  -1   3     2909.34     2911.13     31.11 o 
  -4  -1   3      603.81      626.93      7.45 o 
  -3  -1   3      553.53      572.38      6.18 o 
  -2  -1   3     4084.86     3905.81     36.11 o 
  -1  -1   3     3427.37     3381.58     31.11 o 
   0  -1   3     6206.84     5869.92     60.37 o 
   1  -1   3     4486.29     4332.38     45.70 o 
   2  -1   3     3100.13     3008.75     32.34 o 
   3  -1   3      205.72      199.50      3.41 o 
   4  -1   3      573.63      594.09      8.27 o 
   5  -1   3      397.97      390.37      6.68 o 
   6  -1   3      283.02      270.36      5.36 o 
   7  -1   3      443.82      436.43      7.49 o 
   8  -1   3     1256.15     1312.92     18.12 o 
   9  -1   3       29.09       24.57      3.45 o 
  10  -1   3       57.24       49.28      4.04 o 
  11  -1   3       24.68       17.40      4.86 o 
  12  -1   3       36.46       41.02     10.63 o 
 -13   0   3        0.05       -5.41      5.41 o 
 -12   0   3        0.06        0.00      5.41 o 
 -11   0   3        9.47        5.50      3.09 o 
 -10   0   3       15.59       13.58      2.41 o 
  -9   0   3      379.69      394.41      6.90 o 
  -8   0   3       12.15        9.49      1.82 o 
  -7   0   3       13.66       13.72      1.68 o 
  -6   0   3      271.67      265.27      4.45 o 
  -5   0   3      100.50       99.61      2.18 o 
  -4   0   3      206.30      184.37      2.68 o 
  -3   0   3      368.15      341.76      3.91 o 
  -2   0   3     6967.42     6618.63     59.28 o 
  -1   0   3     5697.27     5413.60     48.78 o 
   0   0   3      426.70      392.78      4.59 o 
   1   0   3     3122.00     3059.62     34.25 o 
   2   0   3       10.31        9.49      0.86 o 
   3   0   3       25.48       34.43      1.41 o 
   4   0   3      389.89      332.23      4.91 o 
   5   0   3      203.72      199.32      3.72 o 
   6   0   3        0.74       -1.86      1.86 o 
   7   0   3       71.41       66.68      3.09 o 
   8   0   3       32.72       33.89      2.77 o 
   9   0   3      809.81      924.73     14.90 o 
  10   0   3      260.33      285.03      7.63 o 
  11   0   3       78.51       91.76      6.59 o 
  12   0   3       25.97       34.93      6.68 o 
 -13   1   3       48.33       52.15      8.99 o 
 -12   1   3       32.14       34.84      6.13 o 
 -11   1   3       21.22       15.67      4.59 o 
 -10   1   3       27.08       20.89      1.86 o 
  -9   1   3        2.02        1.64      1.50 o 
  -8   1   3      453.53      485.58      7.36 o 
  -7   1   3      174.59      165.57      3.36 o 
  -6   1   3      620.05      641.92      9.40 o 
  -5   1   3     2924.28     2910.32     35.61 o 
  -4   1   3      598.78      619.62      7.63 o 
  -3   1   3      553.21      570.65      7.45 o 
  -2   1   3     4070.93     3979.90     45.01 o 
  -1   1   3     3394.29     3344.70     33.43 o 
   0   1   3     6153.69     5826.81     59.87 o 
   1   1   3     4452.33     4285.14     41.20 o 
   2   1   3     3116.88     3019.11     34.57 o 
   3   1   3      204.32      207.31      3.59 o 
   4   1   3      572.12      593.23      7.72 o 
   5   1   3      399.82      388.69      5.72 o 
   6   1   3      290.45      287.17      5.00 o 
   7   1   3      441.18      428.43      7.09 o 
   8   1   3     1265.08     1307.01     17.72 o 
   9   1   3       30.57       37.84      3.54 o 
  10   1   3       57.79       49.19      4.18 o 
  11   1   3       25.01       17.99      5.18 o 
  12   1   3       36.94       39.79      8.99 o 
 -13   2   3       30.65       30.80      7.68 o 
 -12   2   3      105.63      104.34      7.27 o 
 -11   2   3       12.05        9.99      4.59 o 
 -10   2   3      192.51      194.41      6.63 o 
  -9   2   3       32.80       31.25      3.13 o 
  -8   2   3      569.22      577.83      9.13 o 
  -7   2   3      100.41      102.02      2.95 o 
  -6   2   3      150.32      152.53      3.36 o 
  -5   2   3      234.85      215.72      3.54 o 
  -4   2   3       63.10       56.14      1.77 o 
  -3   2   3     1173.40     1152.57     12.63 o 
  -2   2   3      843.05      833.25      9.31 o 
  -1   2   3     1023.42     1046.24     11.54 o 
   0   2   3      852.85      805.95      8.72 o 
   1   2   3      938.61      883.44     10.49 o 
   2   2   3      931.78      906.20     10.40 o 
   3   2   3     1820.32     1799.13     22.85 o 
   4   2   3      870.21      869.18     11.49 o 
   5   2   3      600.92      602.77      8.27 o 
   6   2   3      113.72      118.19      3.04 o 
   7   2   3       71.40       70.13      2.73 o 
   8   2   3      139.79      145.13      4.18 o 
   9   2   3       64.52       58.37      3.72 o 
  10   2   3       62.10       56.82      3.91 o 
  11   2   3      112.51      111.79      7.72 o 
  12   2   3       38.06       42.11      8.86 o 
 -13   3   3       28.83       33.20      8.81 o 
 -12   3   3       25.99       32.39      6.81 o 
 -11   3   3       12.27       13.76      5.31 o 
 -10   3   3       20.74       16.53      3.63 o 
  -9   3   3       13.16       11.31      3.09 o 
  -8   3   3      176.63      179.65      5.18 o 
  -7   3   3       37.91       35.79      3.00 o 
  -6   3   3      569.42      565.02      8.18 o 
  -5   3   3       29.31       27.30      1.82 o 
  -4   3   3      899.89      966.15     11.22 o 
  -3   3   3      624.23      590.09      7.31 o 
  -2   3   3      795.57      774.29      8.90 o 
  -1   3   3      491.07      490.75      6.04 o 
   0   3   3     2910.06     2916.09     30.07 o 
   1   3   3      169.76      182.06      2.77 o 
   2   3   3      398.20      423.66      4.91 o 
   3   3   3       44.09       43.88      1.32 o 
   4   3   3      286.55      280.85      4.95 o 
   5   3   3       83.64       84.76      2.91 o 
   6   3   3      339.22      342.72      6.04 o 
   7   3   3      215.31      222.48      4.27 o 
   8   3   3      157.28      149.99      3.86 o 
   9   3   3        7.80        8.63      2.32 o 
  10   3   3        7.44       12.04      4.04 o 
  11   3   3       32.59       40.29      6.68 o 
  12   3   3       17.12       21.98      8.09 o 
 -12   4   3       16.69       25.80      7.22 o 
 -11   4   3       14.29        8.40      5.59 o 
 -10   4   3      118.33      113.29      7.63 o 
  -9   4   3       36.82       41.65      4.27 o 
  -8   4   3      150.46      157.66      5.59 o 
  -7   4   3      187.20      198.64      5.09 o 
  -6   4   3      105.64      104.52      3.23 o 
  -5   4   3        7.11        3.36      1.82 o 
  -4   4   3     1035.33     1058.50     13.13 o 
  -3   4   3      372.60      376.47      5.36 o 
  -2   4   3      578.67      584.60      7.45 o 
  -1   4   3      221.06      230.39      3.91 o 
   0   4   3       68.54       71.00      2.18 o 
   1   4   3      764.11      823.89     10.36 o 
   2   4   3      183.18      193.14      2.86 o 
   3   4   3     1000.49     1049.82     12.54 o 
   4   4   3       10.42       15.17      1.59 o 
   5   4   3      360.66      353.94      6.13 o 
   6   4   3        9.75        6.86      1.82 o 
   7   4   3       39.88       36.84      2.59 o 
   8   4   3        8.22        0.95      2.63 o 
   9   4   3        8.73       11.04      3.23 o 
  10   4   3      111.44      114.65      6.81 o 
  11   4   3        2.55       -6.50      6.50 o 
  12   4   3       20.05       20.17      7.86 o 
 -12   5   3       11.13       25.30     10.17 o 
 -11   5   3       13.14        6.09      7.72 o 
 -10   5   3       49.23       57.32      6.95 o 
  -9   5   3       33.43       29.98      4.32 o 
  -8   5   3      161.87      166.98      6.40 o 
  -7   5   3      157.95      156.30      5.13 o 
  -6   5   3      262.45      269.95      5.72 o 
  -5   5   3      299.49      303.06      5.77 o 
  -4   5   3     1123.44     1185.00     15.13 o 
  -3   5   3       55.10       54.60      2.04 o 
  -2   5   3       29.59       29.84      1.91 o 
  -1   5   3       76.43       80.17      2.54 o 
   0   5   3     1360.13     1454.91     17.17 o 
   1   5   3      528.21      520.32      6.72 o 
   2   5   3      954.57     1024.20     12.26 o 
   3   5   3      203.61      200.50      3.86 o 
   4   5   3      149.33      143.76      3.41 o 
   5   5   3       53.79       50.51      2.32 o 
   6   5   3        1.79        1.00      1.54 o 
   7   5   3       59.47       51.69      3.82 o 
   8   5   3       16.75       11.49      3.50 o 
   9   5   3        7.05        5.68      3.91 o 
  10   5   3       15.27       23.85      7.09 o 
  11   5   3        6.12        6.59      7.86 o 
 -11   6   3        3.68        3.09      7.36 o 
 -10   6   3      102.10       93.84      9.18 o 
  -9   6   3       64.71       71.54      7.04 o 
  -8   6   3      357.15      396.77     12.72 o 
  -7   6   3      107.58      103.02      4.86 o 
  -6   6   3       32.48       27.94      3.09 o 
  -5   6   3      221.05      208.95      5.18 o 
  -4   6   3       98.13       84.62      3.36 o 
  -3   6   3      351.48      342.81      5.72 o 
  -2   6   3      239.49      235.38      4.63 o 
  -1   6   3      152.77      154.89      3.59 o 
   0   6   3      340.81      347.99      6.18 o 
   1   6   3       10.24        9.58      1.68 o 
   2   6   3      397.44      406.18      6.90 o 
   3   6   3      111.50      109.15      3.32 o 
   4   6   3       50.27       49.38      2.59 o 
   5   6   3      150.77      142.77      4.77 o 
   6   6   3       29.08       26.07      3.59 o 
   7   6   3       81.52       75.04      5.45 o 
   8   6   3       94.89       88.62      6.00 o 
   9   6   3       71.40       69.95      6.81 o 
  10   6   3       38.73       39.06      7.95 o 
 -10   7   3       22.61       21.12      7.13 o 
  -9   7   3       40.08       39.65      7.59 o 
  -8   7   3       56.46       53.28      7.90 o 
  -7   7   3      400.12      443.60     13.67 o 
  -6   7   3      190.66      192.05      6.77 o 
  -5   7   3      432.66      459.18     10.95 o 
  -4   7   3      817.08      869.63     16.26 o 
  -3   7   3       53.27       58.10      3.04 o 
  -2   7   3      450.82      456.87      7.49 o 
  -1   7   3       58.81       57.87      3.04 o 
   0   7   3      336.33      363.70      7.36 o 
   1   7   3      102.44       89.12      3.50 o 
   2   7   3       20.71       18.94      2.23 o 
   3   7   3       48.30       45.88      2.68 o 
   4   7   3      120.64      129.87      3.72 o 
   5   7   3       83.28       87.76      5.31 o 
   6   7   3       39.77       40.65      5.50 o 
   7   7   3      351.13      376.38     12.49 o 
   8   7   3      111.04      118.37      8.90 o 
   9   7   3        0.70       -0.91      8.09 o 
  -9   8   3       54.16       51.06     10.72 o 
  -8   8   3       10.22        2.50      5.91 o 
  -7   8   3       57.02       53.51      8.27 o 
  -6   8   3       85.75       89.39      7.54 o 
  -5   8   3      121.22      117.37      7.63 o 
  -4   8   3      280.82      291.62      9.31 o 
  -3   8   3      108.86      110.24      4.95 o 
  -2   8   3       84.58       92.85      4.18 o 
  -1   8   3       15.32       12.08      3.36 o 
   0   8   3       20.43       14.81      3.59 o 
   1   8   3       40.65       38.43      3.41 o 
   2   8   3      193.71      204.86      6.00 o 
   3   8   3      176.86      194.09      5.36 o 
   4   8   3      110.01      115.51      6.13 o 
   5   8   3        3.91        6.40      3.86 o 
   6   8   3       39.08       32.39      5.50 o 
   7   8   3       11.03       15.26      9.13 o 
   8   8   3        8.54       12.63      9.22 o 
  -8   9   3        6.02        7.13     11.99 o 
  -7   9   3      125.40      133.36     11.04 o 
  -6   9   3        0.86        3.68      6.90 o 
  -5   9   3      182.23      192.37     10.49 o 
  -4   9   3       38.47       32.89      6.40 o 
  -3   9   3       28.25       20.94      4.95 o 
  -2   9   3       88.98       97.39      6.77 o 
  -1   9   3      115.82      123.69      5.91 o 
   0   9   3       67.46       62.55      4.50 o 
   1   9   3       26.05       33.79      5.22 o 
   2   9   3       19.88       20.40      4.22 o 
   3   9   3       48.22       41.29      5.09 o 
   4   9   3       17.57       17.08      6.18 o 
   5   9   3       25.32       17.67      6.90 o 
   6   9   3       38.78       36.29      7.40 o 
   7   9   3      102.54       73.13     13.04 o 
  -6  10   3        6.14       11.31      7.72 o 
  -5  10   3       53.94       39.93      6.95 o 
  -4  10   3        1.52       -1.77      6.00 o 
  -3  10   3      147.73      142.40      9.49 o 
  -2  10   3       69.12       73.00      7.00 o 
  -1  10   3       27.35       28.75      6.31 o 
   0  10   3       21.26       20.12      6.36 o 
   1  10   3       12.85        8.45      6.90 o 
   2  10   3        3.40       -1.27      6.40 o 
   3  10   3       47.21       53.46      8.49 o 
   4  10   3       12.63        4.77      7.77 o 
   5  10   3       20.49       16.81      7.99 o 
  -2  11   3       25.54       16.13      6.81 o 
  -1  11   3        0.39       -6.54      6.81 o 
   0  11   3      146.37      122.19     13.58 o 
   1  11   3       19.64       20.62      9.18 o 
  -1 -11   4        3.46       -7.36     11.40 o 
   0 -11   4       36.33       65.91     14.44 o 
  -6 -10   4       16.48        2.27     10.27 o 
  -5 -10   4        8.34        2.04     11.72 o 
  -4 -10   4        2.47        8.31      8.09 o 
  -3 -10   4        5.17       -1.32      6.86 o 
  -2 -10   4       89.48       95.75      8.72 o 
  -1 -10   4        5.05        4.45      6.09 o 
   0 -10   4       50.91       55.64      7.54 o 
   1 -10   4       27.01       29.66      6.95 o 
   2 -10   4       12.84       21.85      7.81 o 
   3 -10   4       13.51        8.68      7.54 o 
   4 -10   4       16.49       12.36     11.04 o 
   5 -10   4       29.72        9.22     10.72 o 
  -8  -9   4       18.86       17.17     13.58 o 
  -7  -9   4       72.64       53.10     10.31 o 
  -6  -9   4       50.49       31.93      9.90 o 
  -5  -9   4       71.98       69.68      9.63 o 
  -4  -9   4        0.15        2.23      4.77 o 
  -3  -9   4       92.08       82.58      6.40 o 
  -2  -9   4       13.49        7.49      4.36 o 
  -1  -9   4       24.38       25.03      4.86 o 
   0  -9   4       22.35       17.22      4.41 o 
   1  -9   4       27.93       26.75      4.81 o 
   2  -9   4      148.67      158.25      8.13 o 
   3  -9   4      102.87      110.24      9.04 o 
   4  -9   4       67.90       65.73      8.59 o 
   5  -9   4        8.55       15.44      7.18 o 
   6  -9   4       30.45       32.57      9.81 o 
   7  -9   4       11.45        3.32      9.08 o 
  -9  -8   4       64.83       61.41     12.58 o 
  -8  -8   4       20.54       26.39      7.09 o 
  -7  -8   4      132.32      132.14      9.72 o 
  -6  -8   4       36.19       34.61      6.22 o 
  -5  -8   4      187.87      206.95      6.45 o 
  -4  -8   4       97.26       99.70      4.13 o 
  -3  -8   4       30.40       32.93      2.91 o 
  -2  -8   4       20.00       19.44      3.23 o 
  -1  -8   4       26.48       23.94      3.27 o 
   0  -8   4      157.04      164.02      5.68 o 
   1  -8   4      112.38      105.52      4.95 o 
   2  -8   4       94.33       90.35      4.50 o 
   3  -8   4       35.62       36.61      3.77 o 
   4  -8   4       16.63       13.04      7.40 o 
   5  -8   4      128.63      137.77      9.27 o 
   6  -8   4      103.90      102.88      9.04 o 
   7  -8   4      111.78      116.69     10.08 o 
   8  -8   4      176.37      176.61     13.26 o 
 -10  -7   4       65.00       58.87     10.99 o 
  -9  -7   4       47.02       45.15      8.72 o 
  -8  -7   4       25.63       22.98      6.40 o 
  -7  -7   4        1.74        7.18      4.32 o 
  -6  -7   4       41.53       36.84      2.82 o 
  -5  -7   4       53.57       47.47      2.91 o 
  -4  -7   4      227.14      239.88      5.27 o 
  -3  -7   4       45.93       44.02      2.50 o 
  -2  -7   4       61.48       55.37      2.73 o 
  -1  -7   4       54.88       54.10      2.77 o 
   0  -7   4      323.12      329.32      6.36 o 
   1  -7   4       78.27       75.45      3.36 o 
   2  -7   4      177.47      177.33      4.95 o 
   3  -7   4       53.63       60.46      3.45 o 
   4  -7   4       99.09       97.75      5.86 o 
   5  -7   4       96.49       98.43      6.45 o 
   6  -7   4      232.75      233.93     10.99 o 
   7  -7   4       36.45       38.34      7.04 o 
   8  -7   4        8.75        7.45      5.41 o 
   9  -7   4       61.97       60.00      9.45 o 
 -11  -6   4        2.79        2.63     10.63 o 
 -10  -6   4        5.15        4.45      7.18 o 
  -9  -6   4      107.05      104.66      8.54 o 
  -8  -6   4       60.36       60.28      5.68 o 
  -7  -6   4      188.87      199.59      5.54 o 
  -6  -6   4       28.23       25.07      2.54 o 
  -5  -6   4      577.27      608.85      8.68 o 
  -4  -6   4       18.25       19.49      2.13 o 
  -3  -6   4      144.98      145.13      3.45 o 
  -2  -6   4       67.41       64.96      2.13 o 
  -1  -6   4      294.68      303.20      4.95 o 
   0  -6   4      178.05      175.70      3.77 o 
   1  -6   4      700.00      715.14      9.08 o 
   2  -6   4      358.94      373.65      5.81 o 
   3  -6   4      154.54      148.99      4.22 o 
   4  -6   4        2.97       -0.45      2.86 o 
   5  -6   4       90.35       90.62      4.59 o 
   6  -6   4      204.82      190.37      7.99 o 
   7  -6   4      145.24      131.55      6.31 o 
   8  -6   4       43.00       37.88      5.86 o 
   9  -6   4       89.67       79.04      9.72 o 
  10  -6   4        9.29       18.62     10.22 o 
 -12  -5   4       59.54       33.84      7.86 o 
 -11  -5   4       26.76       24.39      8.45 o 
 -10  -5   4       72.47       81.99      7.59 o 
  -9  -5   4       76.14       74.49      6.68 o 
  -8  -5   4      119.60      119.74      4.54 o 
  -7  -5   4       61.75       60.96      2.82 o 
  -6  -5   4      210.12      223.35      4.13 o 
  -5  -5   4      203.00      185.83      3.68 o 
  -4  -5   4      605.64      626.93      8.27 o 
  -3  -5   4        8.17        9.68      1.27 o 
  -2  -5   4      176.11      169.93      3.13 o 
  -1  -5   4      458.49      488.12      6.13 o 
   0  -5   4       98.69      113.51      2.68 o 
   1  -5   4      155.38      152.17      3.04 o 
   2  -5   4       96.76       96.52      2.73 o 
   3  -5   4      402.39      401.59      6.86 o 
   4  -5   4      145.39      141.31      4.04 o 
   5  -5   4      153.82      155.53      4.41 o 
   6  -5   4       45.72       35.02      3.77 o 
   7  -5   4       63.79       59.14      4.27 o 
   8  -5   4      114.27      107.52      6.04 o 
   9  -5   4       27.24       28.57      5.59 o 
  10  -5   4        5.77       -1.18      6.27 o 
  11  -5   4       30.58       19.30      8.36 o 
 -12  -4   4       44.91       41.93      7.68 o 
 -11  -4   4        9.44       20.67      6.77 o 
 -10  -4   4        0.80       -4.91      4.91 o 
  -9  -4   4      102.33       95.53      2.95 o 
  -8  -4   4      146.51      152.21      3.32 o 
  -7  -4   4       56.69       55.92      2.86 o 
  -6  -4   4      212.54      209.36      3.82 o 
  -5  -4   4      218.97      210.99      3.41 o 
  -4  -4   4      147.83      139.22      2.86 o 
  -3  -4   4      616.46      641.97      7.77 o 
  -2  -4   4     1895.37     1948.52     18.35 o 
  -1  -4   4      427.83      455.91      5.50 o 
   0  -4   4     3189.69     3454.31     34.66 o 
   1  -4   4       66.07       65.27      2.13 o 
   2  -4   4      433.16      459.68      6.13 o 
   3  -4   4       56.00       56.87      2.54 o 
   4  -4   4       47.65       44.20      2.59 o 
   5  -4   4       19.42       14.13      2.13 o 
   6  -4   4       25.69       25.39      2.45 o 
   7  -4   4        5.27        5.81      2.27 o 
   8  -4   4       47.24       44.79      3.59 o 
   9  -4   4      235.32      238.38      8.63 o 
  10  -4   4       50.88       48.56      6.09 o 
  11  -4   4       14.14       10.72      7.18 o 
 -13  -3   4       11.28       15.44      8.99 o 
 -12  -3   4       16.99       24.12      7.86 o 
 -11  -3   4       41.79       38.29      5.63 o 
 -10  -3   4      108.04       99.57      4.63 o 
  -9  -3   4      263.40      280.35      5.95 o 
  -8  -3   4       33.74       29.93      2.18 o 
  -7  -3   4       23.14       18.94      1.82 o 
  -6  -3   4      209.62      201.95      3.41 o 
  -5  -3   4      375.82      386.51      4.86 o 
  -4  -3   4     1361.04     1411.76     14.40 o 
  -3  -3   4      232.10      259.46      3.54 o 
  -2  -3   4     1040.17     1075.22     11.13 o 
  -1  -3   4      954.40      960.84      9.77 o 
   0  -3   4      543.44      561.34      6.90 o 
   1  -3   4      194.10      216.90      3.50 o 
   2  -3   4       51.14       55.69      2.13 o 
   3  -3   4     1425.72     1516.55     17.76 o 
   4  -3   4       88.71       69.50      2.27 o 
   5  -3   4      283.85      285.35      4.77 o 
   6  -3   4      298.29      296.07      5.36 o 
   7  -3   4      103.82      100.61      3.63 o 
   8  -3   4        0.94        0.50      2.50 o 
   9  -3   4       17.70       14.94      3.36 o 
  10  -3   4       36.01       38.02      6.00 o 
  11  -3   4      109.20      109.11      8.72 o 
  12  -3   4       29.83       47.10     12.67 o 
 -13  -2   4       30.95       33.30      7.77 o 
 -12  -2   4        6.44        3.18      7.54 o 
 -11  -2   4       55.15       49.56      5.50 o 
 -10  -2   4      125.53      110.42      4.22 o 
  -9  -2   4      187.97      174.24      5.09 o 
  -8  -2   4      673.47      711.10      9.90 o 
  -7  -2   4     1314.99     1376.69     15.94 o 
  -6  -2   4      280.32      266.91      4.27 o 
  -5  -2   4      825.57      856.96      9.90 o 
  -4  -2   4      255.05      245.97      3.18 o 
  -3  -2   4      246.00      247.24      3.00 o 
  -2  -2   4     3192.79     3201.80     29.21 o 
  -1  -2   4      437.01      426.03      4.54 o 
   0  -2   4     1253.78     1301.51     12.58 o 
   1  -2   4      715.12      756.34      8.90 o 
   2  -2   4     1483.05     1488.79     16.44 o 
   3  -2   4       39.44       34.66      1.64 o 
   4  -2   4      219.84      234.02      4.00 o 
   5  -2   4      214.38      207.13      3.95 o 
   6  -2   4      906.50      919.82     12.17 o 
   7  -2   4      238.38      233.43      5.00 o 
   8  -2   4      298.10      297.75      6.50 o 
   9  -2   4      240.30      243.92      6.27 o 
  10  -2   4       45.12       47.01      4.63 o 
  11  -2   4       26.57       21.39      6.27 o 
  12  -2   4      144.56      129.27     10.08 o 
 -13  -1   4       30.46       29.98      7.13 o 
 -12  -1   4       35.41       23.67      6.59 o 
 -11  -1   4        0.36       -3.27      3.59 o 
 -10  -1   4      149.10      153.39      4.91 o 
  -9  -1   4      167.31      178.60      4.86 o 
  -8  -1   4      273.04      275.27      5.45 o 
  -7  -1   4      178.52      172.97      3.68 o 
  -6  -1   4      749.37      774.74     10.45 o 
  -5  -1   4      223.38      203.95      3.36 o 
  -4  -1   4      707.98      696.43      7.81 o 
  -3  -1   4      128.18      119.51      1.95 o 
  -2  -1   4      748.87      711.60      7.27 o 
  -1  -1   4      837.58      795.00      8.90 o 
   0  -1   4      978.16      903.83     10.40 o 
   1  -1   4     1961.18     1892.79     21.08 o 
   2  -1   4     1349.77     1301.83     15.81 o 
   3  -1   4      453.49      453.37      6.18 o 
   4  -1   4      201.79      225.39      4.41 o 
   5  -1   4       89.38       90.53      3.18 o 
   6  -1   4      342.38      362.16      6.59 o 
   7  -1   4      174.07      180.42      4.95 o 
   8  -1   4      536.51      553.66     11.26 o 
   9  -1   4       14.76       20.26      3.32 o 
  10  -1   4       10.03        7.45      4.22 o 
  11  -1   4       54.51       64.18      7.13 o 
  12  -1   4      102.45      100.70      9.68 o 
 -13   0   4      121.09      135.18     10.04 o 
 -12   0   4        2.46        3.18      5.54 o 
 -11   0   4      128.07      125.50      7.49 o 
 -10   0   4      196.17      192.05      4.59 o 
  -9   0   4       48.70       45.74      2.45 o 
  -8   0   4      216.99      224.71      4.50 o 
  -7   0   4      497.64      494.84      6.54 o 
  -6   0   4      889.00      982.28     11.54 o 
  -5   0   4       22.34       15.44      1.09 o 
  -4   0   4      385.40      447.60      5.09 o 
  -3   0   4        4.52        7.63      0.64 o 
  -2   0   4     2121.73     1922.13     17.90 o 
  -1   0   4      408.44      395.00      4.27 o 
   0   0   4      251.22      218.53      2.86 o 
   1   0   4     6440.08     6154.77     63.68 o 
   2   0   4      142.36      135.13      2.50 o 
   3   0   4        9.79       11.04      1.09 o 
   4   0   4      194.74      190.23      3.50 o 
   5   0   4       16.10       20.30      1.73 o 
   6   0   4      341.93      344.81      6.04 o 
   7   0   4      114.26      113.97      3.91 o 
   8   0   4      316.27      309.20      7.27 o 
   9   0   4       76.65       67.68      4.09 o 
  10   0   4        4.07        8.49      4.22 o 
  11   0   4       30.64       25.44      5.72 o 
  12   0   4       20.37       17.40      6.09 o 
 -13   1   4       30.26       28.07      7.99 o 
 -12   1   4       34.66       33.02      6.45 o 
 -11   1   4        0.56       -0.36      4.36 o 
 -10   1   4      147.61      154.39      5.45 o 
  -9   1   4      166.64      167.02      5.09 o 
  -8   1   4      267.37      272.99      6.13 o 
  -7   1   4      180.34      178.60      4.09 o 
  -6   1   4      751.25      772.51     10.67 o 
  -5   1   4      218.54      200.91      3.36 o 
  -4   1   4      700.92      682.39      9.27 o 
  -3   1   4      127.84      116.83      2.41 o 
  -2   1   4      732.36      683.26      8.27 o 
  -1   1   4      847.32      808.13      8.59 o 
   0   1   4      974.74      900.43      9.40 o 
   1   1   4     1966.60     1869.85     23.17 o 
   2   1   4     1355.50     1328.45     14.04 o 
   3   1   4      466.82      455.60      6.50 o 
   4   1   4      210.53      227.25      3.95 o 
   5   1   4       94.12       97.71      2.63 o 
   6   1   4      344.11      363.20      6.04 o 
   7   1   4      173.04      173.52      4.18 o 
   8   1   4      537.74      564.07      9.18 o 
   9   1   4       15.53       15.40      2.82 o 
  10   1   4       10.93        2.86      4.04 o 
  11   1   4       52.96       53.42      6.27 o 
  12   1   4      103.67       94.62     12.08 o 
 -13   2   4       32.62       42.56      8.68 o 
 -12   2   4        6.60        8.22      5.59 o 
 -11   2   4       55.95       51.96      5.22 o 
 -10   2   4      125.88      112.01      5.59 o 
  -9   2   4      187.93      178.51      5.50 o 
  -8   2   4      669.16      695.25     10.63 o 
  -7   2   4     1321.96     1379.96     18.99 o 
  -6   2   4      286.85      278.31      4.41 o 
  -5   2   4      821.69      846.87     10.49 o 
  -4   2   4      255.29      242.70      4.13 o 
  -3   2   4      246.51      249.37      4.45 o 
  -2   2   4     3181.86     3189.72     34.70 o 
  -1   2   4      428.06      411.58      5.36 o 
   0   2   4     1232.20     1264.49     13.81 o 
   1   2   4      697.66      729.14      8.09 o 
   2   2   4     1465.32     1492.38     16.94 o 
   3   2   4       40.74       37.34      1.86 o 
   4   2   4      220.35      234.66      3.91 o 
   5   2   4      214.66      202.04      3.86 o 
   6   2   4      916.85      942.31     12.22 o 
   7   2   4      241.81      234.66      4.91 o 
   8   2   4      303.49      296.98      6.45 o 
   9   2   4      238.68      242.92      6.50 o 
  10   2   4       45.06       37.43      3.95 o 
  11   2   4       26.85       31.75      7.18 o 
  12   2   4      144.92      160.16     12.13 o 
 -13   3   4       11.21       18.49      8.13 o 
 -12   3   4       17.51       15.26      6.50 o 
 -11   3   4       41.56       49.33      5.95 o 
 -10   3   4      108.09      110.70      6.59 o 
  -9   3   4      264.56      285.89      7.77 o 
  -8   3   4       32.32       31.61      2.77 o 
  -7   3   4       23.01       19.90      2.32 o 
  -6   3   4      210.61      194.87      4.00 o 
  -5   3   4      379.58      389.37      5.95 o 
  -4   3   4     1351.04     1416.44     15.85 o 
  -3   3   4      241.38      266.04      4.18 o 
  -2   3   4     1037.25     1078.62     12.04 o 
  -1   3   4      962.19      963.84     10.99 o 
   0   3   4      544.06      566.43      6.59 o 
   1   3   4      194.39      221.30      3.41 o 
   2   3   4       51.31       55.78      1.59 o 
   3   3   4     1415.61     1494.84     16.72 o 
   4   3   4       87.46       74.18      1.77 o 
   5   3   4      281.73      283.99      4.41 o 
   6   3   4      296.01      302.56      5.13 o 
   7   3   4      104.11      101.88      3.09 o 
   8   3   4        0.85        1.41      1.68 o 
   9   3   4       16.44       11.72      2.23 o 
  10   3   4       37.12       40.93      4.91 o 
  11   3   4      108.36      105.02      7.68 o 
  12   3   4       30.64       45.24      9.54 o 
 -12   4   4       44.22       44.47      6.72 o 
 -11   4   4       10.00       12.85      6.63 o 
 -10   4   4        0.77        1.41      4.81 o 
  -9   4   4      103.63       97.71      5.27 o 
  -8   4   4      150.36      150.67      5.54 o 
  -7   4   4       57.36       55.19      2.59 o 
  -6   4   4      205.99      199.14      4.41 o 
  -5   4   4      216.45      208.72      4.50 o 
  -4   4   4      145.00      133.91      3.27 o 
  -3   4   4      615.99      640.06      8.13 o 
  -2   4   4     1901.96     1952.88     21.03 o 
  -1   4   4      435.88      472.08      6.40 o 
   0   4   4     3199.46     3459.30     39.02 o 
   1   4   4       62.24       65.18      1.82 o 
   2   4   4      435.65      454.87      5.50 o 
   3   4   4       57.35       59.87      1.77 o 
   4   4   4       47.76       48.15      2.04 o 
   5   4   4       18.17       17.12      1.91 o 
   6   4   4       25.51       26.03      2.41 o 
   7   4   4        4.38        4.63      2.18 o 
   8   4   4       44.99       34.84      2.82 o 
   9   4   4      234.06      235.66      7.27 o 
  10   4   4       51.29       48.56      5.54 o 
  11   4   4       13.94       11.36      6.40 o 
 -12   5   4       58.71       59.19      9.40 o 
 -11   5   4       27.57       39.47      7.63 o 
 -10   5   4       71.66       79.99      7.18 o 
  -9   5   4       79.59       69.68      6.18 o 
  -8   5   4      119.40      131.18      6.13 o 
  -7   5   4       62.69       61.50      3.72 o 
  -6   5   4      210.50      217.03      5.09 o 
  -5   5   4      199.46      178.60      4.32 o 
  -4   5   4      612.53      628.84      9.77 o 
  -3   5   4        7.43        8.72      1.50 o 
  -2   5   4      177.87      172.70      3.72 o 
  -1   5   4      451.10      481.12      7.13 o 
   0   5   4       99.64      113.65      3.09 o 
   1   5   4      155.85      150.62      3.18 o 
   2   5   4       97.74       98.39      2.41 o 
   3   5   4      397.88      395.68      6.04 o 
   4   5   4      139.32      138.68      3.41 o 
   5   5   4      155.25      157.98      4.00 o 
   6   5   4       44.64       40.88      2.77 o 
   7   5   4       64.00       61.64      3.23 o 
   8   5   4      115.49      106.15      5.00 o 
   9   5   4       26.84       17.99      4.18 o 
  10   5   4        5.86        0.91      4.68 o 
  11   5   4       29.51       24.26      8.22 o 
 -11   6   4        2.65        7.04      7.40 o 
 -10   6   4        5.22       13.67      6.95 o 
  -9   6   4      106.03       97.21      8.04 o 
  -8   6   4       62.48       55.78      6.18 o 
  -7   6   4      184.65      187.51      6.95 o 
  -6   6   4       29.38       24.57      3.04 o 
  -5   6   4      583.80      592.27     10.36 o 
  -4   6   4       17.78       16.76      2.36 o 
  -3   6   4      145.08      145.40      3.95 o 
  -2   6   4       68.09       66.23      2.77 o 
  -1   6   4      291.37      295.89      5.54 o 
   0   6   4      180.51      179.65      4.18 o 
   1   6   4      704.65      704.11     10.17 o 
   2   6   4      359.12      363.89      5.59 o 
   3   6   4      152.41      150.62      4.00 o 
   4   6   4        2.93        0.77      1.54 o 
   5   6   4       88.85       99.30      3.27 o 
   6   6   4      200.11      196.27      6.68 o 
   7   6   4      149.37      153.21      6.90 o 
   8   6   4       41.21       39.20      5.45 o 
   9   6   4       89.86       79.22      6.81 o 
  10   6   4        9.08       -0.18     11.40 o 
 -10   7   4       64.68       74.40     10.45 o 
  -9   7   4       47.89       49.97      8.68 o 
  -8   7   4       26.07       17.03      7.90 o 
  -7   7   4        1.72        3.63      5.72 o 
  -6   7   4       41.37       33.89      3.77 o 
  -5   7   4       52.21       43.79      4.41 o 
  -4   7   4      229.97      240.11      7.13 o 
  -3   7   4       46.07       45.51      2.82 o 
  -2   7   4       62.90       61.23      3.09 o 
  -1   7   4       53.55       55.87      2.91 o 
   0   7   4      322.86      321.60      7.13 o 
   1   7   4       78.12       73.77      3.45 o 
   2   7   4      181.40      187.28      4.68 o 
   3   7   4       55.45       58.14      3.23 o 
   4   7   4       98.07       95.84      3.59 o 
   5   7   4       99.90      111.24      3.68 o 
   6   7   4      232.57      246.65      8.36 o 
   7   7   4       36.78       42.52      6.36 o 
   8   7   4        9.08       34.79     10.45 o 
   9   7   4       61.31       51.56     11.22 o 
  -9   8   4       65.24       76.31     10.86 o 
  -8   8   4       20.60       24.53     10.17 o 
  -7   8   4      132.45      139.95      9.90 o 
  -6   8   4       34.16       34.93      5.63 o 
  -5   8   4      189.91      195.73      8.49 o 
  -4   8   4       97.18      103.61      6.13 o 
  -3   8   4       30.53       33.61      3.45 o 
  -2   8   4       20.66       21.03      3.13 o 
  -1   8   4       28.20       32.48      3.54 o 
   0   8   4      159.20      173.61      6.45 o 
   1   8   4      109.87      109.15      4.86 o 
   2   8   4       96.48       98.07      3.86 o 
   3   8   4       35.55       35.61      3.00 o 
   4   8   4       16.70       12.04      3.68 o 
   5   8   4      127.23      129.64      6.95 o 
   6   8   4      103.91       97.25     10.45 o 
   7   8   4      110.53      125.28     13.13 o 
   8   8   4      175.55      183.37     14.63 o 
  -8   9   4       18.07        3.59      8.40 o 
  -7   9   4       73.15       77.86     10.58 o 
  -6   9   4       50.81       36.02      8.99 o 
  -5   9   4       71.24       60.91      7.22 o 
  -4   9   4        0.29       -0.18      5.27 o 
  -3   9   4       92.81       92.44      7.77 o 
  -2   9   4       12.41       12.04      4.81 o 
  -1   9   4       24.71       29.07      4.91 o 
   0   9   4       22.55       22.67      3.77 o 
   1   9   4       27.57       20.21      6.04 o 
   2   9   4      148.07      161.34      8.95 o 
   3   9   4      102.90      106.29      9.18 o 
   4   9   4       67.27       61.23      6.77 o 
   5   9   4        8.33        9.99      5.81 o 
   6   9   4       30.36       27.53      8.72 o 
   7   9   4       11.41       16.53     10.36 o 
  -6  10   4       16.35        9.13      8.77 o 
  -5  10   4        7.82        7.27      7.68 o 
  -4  10   4        2.54        0.27      5.68 o 
  -3  10   4        5.17        5.54      6.68 o 
  -2  10   4       88.26       97.21      8.18 o 
  -1  10   4        4.57       12.85      5.95 o 
   0  10   4       49.02       51.28      7.40 o 
   1  10   4       27.72       25.80      6.31 o 
   2  10   4       12.99        3.09      6.81 o 
   3  10   4       13.92       10.54      7.49 o 
   4  10   4       16.57        5.68      8.63 o 
   5  10   4       30.25       19.03     12.49 o 
  -1  11   4        3.20        0.00      7.54 o 
   0  11   4       36.46       34.20      7.72 o 
  -5 -10   5        9.98        2.50      9.95 o 
  -4 -10   5       51.23       63.59     11.49 o 
  -3 -10   5       63.64       55.64      9.13 o 
  -2 -10   5       40.25       49.78      7.36 o 
  -1 -10   5        6.67       10.63      7.40 o 
   0 -10   5       21.98       23.08      5.54 o 
   1 -10   5       23.74       24.12      7.77 o 
   2 -10   5        6.49        8.54      6.59 o 
   3 -10   5       77.03       83.17     10.13 o 
   4 -10   5       69.81       51.74      9.58 o 
  -7  -9   5       35.77       24.07      9.31 o 
  -6  -9   5       22.34       28.43     10.72 o 
  -5  -9   5       18.08       20.12      8.77 o 
  -4  -9   5       54.92       58.41      6.72 o 
  -3  -9   5        9.05        3.36      4.59 o 
  -2  -9   5       87.90       90.03      6.40 o 
  -1  -9   5      117.18      111.79      7.18 o 
   0  -9   5       50.62       50.47      6.18 o 
   1  -9   5        9.90        6.50      5.91 o 
   2  -9   5        2.61        2.04      6.04 o 
   3  -9   5       14.22       13.22      6.81 o 
   4  -9   5       10.91       -1.45      8.27 o 
   5  -9   5        8.33        1.86      7.68 o 
   6  -9   5      133.50      134.27     12.31 o 
  -9  -8   5       56.12       51.96      9.36 o 
  -8  -8   5       29.28       22.17      7.54 o 
  -7  -8   5       19.37       13.40      6.00 o 
  -6  -8   5        8.17        2.82      5.50 o 
  -5  -8   5        9.39        5.95      3.27 o 
  -4  -8   5      124.39      120.46      5.18 o 
  -3  -8   5       58.00       54.33      3.23 o 
  -2  -8   5       29.13       29.57      3.32 o 
  -1  -8   5       42.19       41.65      3.72 o 
   0  -8   5       33.94       27.30      3.23 o 
   1  -8   5       99.68      104.56      4.68 o 
   2  -8   5      191.01      181.06      6.77 o 
   3  -8   5        1.62        4.36      4.91 o 
   4  -8   5       59.00       50.06      7.18 o 
   5  -8   5       54.18       58.23      7.45 o 
   6  -8   5      146.49      139.72     10.77 o 
   7  -8   5        1.76       14.72      7.09 o 
   8  -8   5       34.28       23.21      9.31 o 
 -10  -7   5        9.05        2.00     11.45 o 
  -9  -7   5       95.19      114.24      9.72 o 
  -8  -7   5        1.44        0.64      5.04 o 
  -7  -7   5       55.06       47.88      7.27 o 
  -6  -7   5       55.32       52.15      3.91 o 
  -5  -7   5      214.68      207.81      5.36 o 
  -4  -7   5       67.24       58.37      3.27 o 
  -3  -7   5      128.06      137.63      3.91 o 
  -2  -7   5      113.37      120.28      4.13 o 
  -1  -7   5      168.28      161.57      4.41 o 
   0  -7   5      194.69      205.72      5.09 o 
   1  -7   5      329.26      325.59      6.59 o 
   2  -7   5       70.83       73.81      4.13 o 
   3  -7   5       37.81       30.34      4.41 o 
   4  -7   5      228.05      210.26      7.86 o 
   5  -7   5        3.45       -3.54      4.22 o 
   6  -7   5      227.86      244.60     10.17 o 
   7  -7   5       80.73       83.85      8.22 o 
   8  -7   5       16.20        6.22      5.81 o 
   9  -7   5        1.03        4.54      8.27 o 
 -11  -6   5        8.56        5.50      9.95 o 
 -10  -6   5      194.00      204.22     10.95 o 
  -9  -6   5       53.01       54.42      6.77 o 
  -8  -6   5      210.10      214.76      8.59 o 
  -7  -6   5      134.74      137.41      4.00 o 
  -6  -6   5       84.41       82.67      3.23 o 
  -5  -6   5      524.08      562.25      8.04 o 
  -4  -6   5      533.32      548.94      8.04 o 
  -3  -6   5      131.97      125.87      3.23 o 
  -2  -6   5       67.37       65.73      2.23 o 
  -1  -6   5       48.97       44.06      2.23 o 
   0  -6   5      114.22      123.37      3.04 o 
   1  -6   5      132.09      126.23      3.27 o 
   2  -6   5      213.53      207.86      4.54 o 
   3  -6   5       29.51       27.89      2.86 o 
   4  -6   5      138.67      134.09      5.50 o 
   5  -6   5       57.81       61.05      4.27 o 
   6  -6   5      155.56      154.58      6.45 o 
   7  -6   5       26.80       15.58      5.18 o 
   8  -6   5        0.88        3.77      5.04 o 
   9  -6   5       62.30       54.64      9.31 o 
  10  -6   5       37.46       27.94     11.45 o 
 -12  -5   5        0.58        6.54      9.68 o 
 -11  -5   5        0.80        8.95      8.22 o 
 -10  -5   5       11.52       20.76      5.68 o 
  -9  -5   5        4.52        2.18      4.22 o 
  -8  -5   5       73.16       69.36      4.22 o 
  -7  -5   5      147.37      145.45      3.68 o 
  -6  -5   5      144.82      148.08      3.54 o 
  -5  -5   5      281.36      304.02      4.41 o 
  -4  -5   5      105.07      105.38      2.54 o 
  -3  -5   5      248.54      256.32      4.13 o 
  -2  -5   5       26.05       28.21      1.54 o 
  -1  -5   5      643.48      670.04      8.81 o 
   0  -5   5      256.42      261.64      4.36 o 
   1  -5   5      376.71      384.78      6.27 o 
   2  -5   5       78.52       70.45      2.63 o 
   3  -5   5        1.24        0.27      2.04 o 
   4  -5   5      227.70      218.17      5.13 o 
   5  -5   5        9.83        9.90      2.36 o 
   6  -5   5       88.04       83.49      5.00 o 
   7  -5   5       71.26       71.18      4.72 o 
   8  -5   5        6.13       10.40      4.18 o 
   9  -5   5       95.34       96.48      7.36 o 
  10  -5   5       21.35       19.40      9.45 o 
 -12  -4   5       54.94       55.83      8.72 o 
 -11  -4   5        9.60        9.27      6.31 o 
 -10  -4   5       84.39       94.34      6.36 o 
  -9  -4   5      114.88      124.78      3.54 o 
  -8  -4   5      140.71      137.27      3.32 o 
  -7  -4   5      278.58      283.21      4.63 o 
  -6  -4   5      225.58      222.03      3.41 o 
  -5  -4   5      525.91      521.55      6.36 o 
  -4  -4   5      475.42      475.22      5.91 o 
  -3  -4   5      783.15      777.10      9.18 o 
  -2  -4   5      410.04      441.01      5.41 o 
  -1  -4   5      255.81      267.04      4.04 o 
   0  -4   5      454.05      482.17      6.77 o 
   1  -4   5       61.01       58.32      2.18 o 
   2  -4   5      116.82      113.56      3.18 o 
   3  -4   5       82.05       73.95      2.91 o 
   4  -4   5      957.33      987.28     12.81 o 
   5  -4   5      188.96      178.06      4.54 o 
   6  -4   5      190.10      181.97      5.31 o 
   7  -4   5       19.80       16.13      2.77 o 
   8  -4   5       33.07       30.84      3.63 o 
   9  -4   5      208.43      202.41      8.22 o 
  10  -4   5        5.62       17.90      7.54 o 
  11  -4   5      119.75      135.00     10.08 o 
 -13  -3   5       46.16       44.79      9.22 o 
 -12  -3   5      155.97      165.11     11.49 o 
 -11  -3   5       27.03       23.08      5.22 o 
 -10  -3   5       13.52       10.13      3.72 o 
  -9  -3   5       70.46       56.96      3.36 o 
  -8  -3   5      120.84      114.06      3.50 o 
  -7  -3   5       84.34       84.53      2.36 o 
  -6  -3   5      454.15      421.44      6.00 o 
  -5  -3   5      972.60     1033.83     10.08 o 
  -4  -3   5      942.82     1023.43     10.17 o 
  -3  -3   5      197.63      206.63      3.13 o 
  -2  -3   5     2309.24     2487.38     24.17 o 
  -1  -3   5     1793.33     1886.66     18.99 o 
   0  -3   5      439.58      463.73      6.22 o 
   1  -3   5      564.22      548.49      6.86 o 
   2  -3   5      167.74      160.57      3.41 o 
   3  -3   5      182.14      198.18      3.77 o 
   4  -3   5      344.97      358.62      5.81 o 
   5  -3   5      579.89      598.22      8.18 o 
   6  -3   5       57.60       52.74      2.59 o 
   7  -3   5      455.80      455.28      8.27 o 
   8  -3   5        0.62        0.14      2.86 o 
   9  -3   5      193.17      199.27      6.36 o 
  10  -3   5       37.10       42.29      7.81 o 
  11  -3   5       21.38       18.08      6.45 o 
 -13  -2   5       16.15       14.81      7.63 o 
 -12  -2   5       18.83       21.85      7.27 o 
 -11  -2   5       24.65       20.03      4.81 o 
 -10  -2   5      290.18      295.75      6.40 o 
  -9  -2   5        1.71        0.00      2.13 o 
  -8  -2   5      608.11      616.12      8.90 o 
  -7  -2   5       56.74       62.00      2.32 o 
  -6  -2   5      187.23      175.88      3.18 o 
  -5  -2   5       10.15       11.36      1.00 o 
  -4  -2   5      258.69      241.61      3.50 o 
  -3  -2   5     1564.68     1552.98     15.44 o 
  -2  -2   5      110.80      114.97      1.91 o 
  -1  -2   5     1925.81     2001.21     19.58 o 
   0  -2   5      284.21      266.86      3.41 o 
   1  -2   5      733.29      727.59      9.18 o 
   2  -2   5      592.80      565.47      7.40 o 
   3  -2   5     1613.78     1651.36     20.49 o 
   4  -2   5       80.13       67.45      2.45 o 
   5  -2   5      499.40      493.25      7.18 o 
   6  -2   5      186.32      176.74      4.50 o 
   7  -2   5       97.75       88.76      3.50 o 
   8  -2   5       26.89       23.80      3.04 o 
   9  -2   5      163.86      165.20      5.22 o 
  10  -2   5       99.78      106.11      6.22 o 
  11  -2   5       67.06       61.91      6.77 o 
  12  -2   5       25.72       20.17      9.36 o 
 -13  -1   5       12.23       12.58      6.90 o 
 -12  -1   5       40.46       37.79      7.86 o 
 -11  -1   5       12.36       13.26      3.41 o 
 -10  -1   5      215.84      213.53      5.22 o 
  -9  -1   5      706.15      743.53     10.90 o 
  -8  -1   5      235.39      246.69      4.45 o 
  -7  -1   5      431.09      424.57      6.27 o 
  -6  -1   5       47.47       36.75      1.59 o 
  -5  -1   5     1031.42     1048.01     11.22 o 
  -4  -1   5      291.75      299.02      3.50 o 
  -3  -1   5       83.27       82.13      1.68 o 
  -2  -1   5     1347.01     1338.76     12.36 o 
  -1  -1   5      379.94      395.27      4.72 o 
   0  -1   5     1002.90      927.73     10.81 o 
   1  -1   5     2424.25     2371.19     25.98 o 
   2  -1   5     1486.40     1466.08     20.21 o 
   3  -1   5      383.22      409.17      6.81 o 
   4  -1   5      495.88      543.85      8.72 o 
   5  -1   5      304.73      296.93      5.72 o 
   6  -1   5      522.13      492.75      8.49 o 
   7  -1   5     1062.76     1114.82     16.13 o 
   8  -1   5      196.24      198.95      5.77 o 
   9  -1   5      172.82      180.60      6.90 o 
  10  -1   5       95.20       87.67      6.13 o 
  11  -1   5       56.44       49.10      6.68 o 
  12  -1   5       83.23       84.12      8.27 o 
 -13   0   5       22.60       23.21      6.95 o 
 -12   0   5       13.92       11.86      6.00 o 
 -11   0   5       98.56      103.52      8.04 o 
 -10   0   5       11.63       12.17      1.36 o 
  -9   0   5       80.03       81.08      2.50 o 
  -8   0   5       65.28       66.27      2.27 o 
  -7   0   5      175.12      175.24      2.91 o 
  -6   0   5      105.69      122.28      2.59 o 
  -5   0   5      353.94      369.75      4.59 o 
  -4   0   5     1363.62     1331.90     13.40 o 
  -3   0   5     1852.04     1802.40     17.44 o 
  -2   0   5        8.38        8.27      0.64 o 
  -1   0   5      112.38      102.93      1.91 o 
   0   0   5     2268.45     2204.44     22.89 o 
   1   0   5      477.87      428.61      5.95 o 
   2   0   5      147.63      150.44      3.04 o 
   3   0   5      137.23      142.13      2.77 o 
   4   0   5     1574.92     1687.75     19.90 o 
   5   0   5        0.88        2.68      1.36 o 
   6   0   5        4.02        5.27      1.95 o 
   7   0   5       14.24       13.63      2.54 o 
   8   0   5      124.61      125.19      4.36 o 
   9   0   5       59.74       55.37      4.09 o 
  10   0   5      232.08      241.02      8.90 o 
  11   0   5       98.05      105.20      8.90 o 
  12   0   5        3.02       12.76      7.72 o 
 -13   1   5       12.73        8.59      6.31 o 
 -12   1   5       40.20       34.29      5.54 o 
 -11   1   5       12.14       13.90      4.13 o 
 -10   1   5      216.67      215.58      6.18 o 
  -9   1   5      706.67      739.04     12.72 o 
  -8   1   5      232.33      244.29      5.36 o 
  -7   1   5      435.96      423.84      7.31 o 
  -6   1   5       50.33       43.11      1.45 o 
  -5   1   5     1024.78     1017.62     13.54 o 
  -4   1   5      297.15      306.15      4.00 o 
  -3   1   5       82.87       81.26      1.95 o 
  -2   1   5     1352.37     1335.72     15.90 o 
  -1   1   5      376.79      397.23      4.95 o 
   0   1   5     1011.77      937.54     10.40 o 
   1   1   5     2399.40     2357.83     28.93 o 
   2   1   5     1477.11     1437.92     16.26 o 
   3   1   5      386.71      412.03      5.45 o 
   4   1   5      496.03      532.22      7.81 o 
   5   1   5      302.74      293.43      5.18 o 
   6   1   5      519.68      520.01      7.81 o 
   7   1   5     1056.67     1113.46     15.26 o 
   8   1   5      191.66      189.32      4.91 o 
   9   1   5      170.47      177.65      5.81 o 
  10   1   5       93.77       86.35      5.77 o 
  11   1   5       56.66       66.45      8.81 o 
  12   1   5       83.12       63.59     12.36 o 
 -13   2   5       16.14        6.04      6.95 o 
 -12   2   5       18.55       12.76      4.81 o 
 -11   2   5       26.13       21.39      4.13 o 
 -10   2   5      287.50      311.01      8.04 o 
  -9   2   5        1.56        1.64      2.36 o 
  -8   2   5      602.95      626.89      9.90 o 
  -7   2   5       57.87       62.46      2.45 o 
  -6   2   5      188.44      176.06      3.77 o 
  -5   2   5       10.67       12.81      1.09 o 
  -4   2   5      252.27      229.43      4.86 o 
  -3   2   5     1584.85     1576.28     19.99 o 
  -2   2   5      112.24      117.28      2.27 o 
  -1   2   5     1922.09     1999.49     21.39 o 
   0   2   5      283.76      263.23      3.82 o 
   1   2   5      736.75      722.28      8.54 o 
   2   2   5      585.85      556.34      6.63 o 
   3   2   5     1630.64     1666.35     19.99 o 
   4   2   5       83.51       76.45      2.45 o 
   5   2   5      490.66      482.71      7.40 o 
   6   2   5      184.29      176.51      3.95 o 
   7   2   5       96.95       99.70      3.54 o 
   8   2   5       26.71       24.76      2.86 o 
   9   2   5      161.77      164.70      5.36 o 
  10   2   5      103.47      125.19      6.90 o 
  11   2   5       65.20       73.18      8.86 o 
  12   2   5       25.85       11.08      8.90 o 
 -13   3   5       46.89       37.34      7.99 o 
 -12   3   5      157.67      169.38     10.45 o 
 -11   3   5       26.15       24.57      5.31 o 
 -10   3   5       13.45       12.08      4.22 o 
  -9   3   5       71.65       63.96      3.82 o 
  -8   3   5      117.27      114.92      4.54 o 
  -7   3   5       86.39       85.21      2.91 o 
  -6   3   5      453.31      421.30      7.31 o 
  -5   3   5      972.13     1029.02     15.08 o 
  -4   3   5      949.67     1026.48     13.40 o 
  -3   3   5      197.76      208.18      4.32 o 
  -2   3   5     2301.39     2470.07     27.03 o 
  -1   3   5     1774.50     1850.86     19.94 o 
   0   3   5      434.32      455.32      6.27 o 
   1   3   5      562.99      541.99      7.22 o 
   2   3   5      173.11      164.80      2.63 o 
   3   3   5      185.04      202.09      3.72 o 
   4   3   5      345.87      362.11      5.86 o 
   5   3   5      585.56      602.45      8.04 o 
   6   3   5       60.81       64.96      2.54 o 
   7   3   5      463.67      481.44      7.99 o 
   8   3   5        0.69        2.91      1.95 o 
   9   3   5      196.11      204.54      5.22 o 
  10   3   5       36.41       34.66      5.09 o 
  11   3   5       21.15       14.90      6.04 o 
 -12   4   5       54.53       61.50      7.63 o 
 -11   4   5        9.73        7.45      4.54 o 
 -10   4   5       83.32       94.30      8.81 o 
  -9   4   5      113.75      123.23      6.00 o 
  -8   4   5      140.26      134.54      5.18 o 
  -7   4   5      280.52      286.53      5.50 o 
  -6   4   5      224.87      214.31      4.77 o 
  -5   4   5      522.34      524.37      8.27 o 
  -4   4   5      467.97      471.95      7.18 o 
  -3   4   5      773.89      768.74      9.49 o 
  -2   4   5      405.33      441.29      6.22 o 
  -1   4   5      261.83      277.22      4.68 o 
   0   4   5      456.61      477.40      7.27 o 
   1   4   5       60.19       57.87      2.13 o 
   2   4   5      115.67      111.83      2.36 o 
   3   4   5       84.84       73.90      2.23 o 
   4   4   5      955.49      984.82     12.95 o 
   5   4   5      194.05      184.15      4.36 o 
   6   4   5      193.69      187.51      4.77 o 
   7   4   5       20.16       18.85      2.50 o 
   8   4   5       33.22       30.39      3.04 o 
   9   4   5      209.11      226.98      7.86 o 
  10   4   5        6.12        7.90      4.59 o 
  11   4   5      120.46      133.04     10.90 o 
 -12   5   5        0.50        5.41     10.81 o 
 -11   5   5        0.96        3.13      7.00 o 
 -10   5   5       11.32       15.08      5.72 o 
  -9   5   5        4.55        1.64      4.22 o 
  -8   5   5       72.39       73.72      4.09 o 
  -7   5   5      146.37      147.72      4.95 o 
  -6   5   5      141.02      139.22      4.45 o 
  -5   5   5      285.11      301.79      5.86 o 
  -4   5   5      103.07       97.25      3.13 o 
  -3   5   5      248.35      256.96      4.81 o 
  -2   5   5       26.34       26.25      1.86 o 
  -1   5   5      643.73      666.59      9.08 o 
   0   5   5      259.85      259.14      4.81 o 
   1   5   5      385.91      390.41      6.86 o 
   2   5   5       80.40       70.45      1.91 o 
   3   5   5        1.01        1.14      1.00 o 
   4   5   5      227.05      217.94      4.41 o 
   5   5   5       10.44        9.22      2.23 o 
   6   5   5       85.57       85.90      3.63 o 
   7   5   5       71.11       74.13      3.91 o 
   8   5   5        6.26        5.04      2.82 o 
   9   5   5       95.33       87.62      5.86 o 
  10   5   5       21.83       27.53      5.95 o 
 -11   6   5        7.86       12.95     10.13 o 
 -10   6   5      196.63      217.76     11.17 o 
  -9   6   5       52.33       55.96      7.27 o 
  -8   6   5      211.13      205.00     10.95 o 
  -7   6   5      133.28      136.59      6.13 o 
  -6   6   5       83.78       90.44      5.45 o 
  -5   6   5      529.71      565.07     10.81 o 
  -4   6   5      540.37      544.17      9.40 o 
  -3   6   5      135.31      129.87      3.68 o 
  -2   6   5       68.02       67.00      2.95 o 
  -1   6   5       47.86       40.79      2.45 o 
   0   6   5      112.95      124.37      3.82 o 
   1   6   5      130.74      125.00      3.86 o 
   2   6   5      217.72      219.44      4.22 o 
   3   6   5       27.41       24.26      2.23 o 
   4   6   5      133.97      134.73      3.77 o 
   5   6   5       58.98       60.41      3.09 o 
   6   6   5      152.90      165.02      5.31 o 
   7   6   5       26.42       17.49      4.04 o 
   8   6   5        0.89       -4.18      4.54 o 
   9   6   5       62.37       50.83      6.13 o 
  10   6   5       36.11       33.57     10.54 o 
 -10   7   5        9.15       15.63     12.45 o 
  -9   7   5       94.98      103.52     11.58 o 
  -8   7   5        1.71        7.13      7.49 o 
  -7   7   5       55.32       66.59      8.18 o 
  -6   7   5       55.45       64.09      5.13 o 
  -5   7   5      218.26      218.30      6.81 o 
  -4   7   5       66.24       62.14      4.13 o 
  -3   7   5      127.88      134.73      4.22 o 
  -2   7   5      114.97      119.05      4.32 o 
  -1   7   5      171.84      167.66      4.95 o 
   0   7   5      195.22      206.72      6.09 o 
   1   7   5      330.36      320.42      7.36 o 
   2   7   5       67.92       76.90      4.04 o 
   3   7   5       36.89       36.93      2.63 o 
   4   7   5      228.01      237.65      6.77 o 
   5   7   5        3.13        3.13      2.45 o 
   6   7   5      224.38      251.96     10.17 o 
   7   7   5       79.77       81.40     10.40 o 
   8   7   5       15.26       27.03      8.04 o 
   9   7   5        0.91       11.63      9.99 o 
  -9   8   5       57.30       44.02      8.95 o 
  -8   8   5       28.28       26.71      9.40 o 
  -7   8   5       19.75        7.72      7.22 o 
  -6   8   5        8.18        8.36      4.27 o 
  -5   8   5        9.67        9.54      5.13 o 
  -4   8   5      122.31      114.56      6.77 o 
  -3   8   5       55.16       55.28      4.32 o 
  -2   8   5       28.53       25.71      3.27 o 
  -1   8   5       43.49       39.47      3.54 o 
   0   8   5       34.22       27.71      3.32 o 
   1   8   5       99.47       98.57      5.04 o 
   2   8   5      191.56      192.46      6.27 o 
   3   8   5        1.92        4.59      3.68 o 
   4   8   5       58.49       53.60      6.00 o 
   5   8   5       56.64       62.59      7.99 o 
   6   8   5      148.07      160.07     14.44 o 
   7   8   5        1.73       15.40      7.81 o 
   8   8   5       33.95       42.38     17.22 o 
  -7   9   5       35.96       40.15      8.40 o 
  -6   9   5       22.09       17.53      6.22 o 
  -5   9   5       17.72       13.85      6.18 o 
  -4   9   5       55.27       52.10      6.36 o 
  -3   9   5        9.07        4.32      4.68 o 
  -2   9   5       87.20       91.94      7.22 o 
  -1   9   5      114.87      100.75      7.63 o 
   0   9   5       50.49       47.88      4.91 o 
   1   9   5        9.30       11.90      5.45 o 
   2   9   5        2.22       -1.59      4.18 o 
   3   9   5       14.57       12.99      6.77 o 
   4   9   5       10.87       15.17      7.13 o 
   5   9   5        8.73        3.63      6.63 o 
   6   9   5      134.53      121.78     13.81 o 
  -5  10   5       10.45        5.31      7.68 o 
  -4  10   5       50.32       46.60      8.27 o 
  -3  10   5       64.18       67.73      8.59 o 
  -2  10   5       40.28       37.29      6.95 o 
  -1  10   5        6.33       -4.59      4.77 o 
   0  10   5       21.68       28.80      8.04 o 
   1  10   5       24.01       20.80      6.63 o 
   2  10   5        6.14       -4.72      7.22 o 
   3  10   5       76.30       85.26     11.76 o 
   4  10   5       69.21       89.48     12.45 o 
  -5 -10   6       84.27       89.89     13.81 o 
  -4 -10   6        6.29        2.50      9.63 o 
  -3 -10   6       28.45       17.94      6.77 o 
  -2 -10   6        0.08       -3.23      8.81 o 
  -1 -10   6        8.50        7.86      6.31 o 
   0 -10   6        3.35        0.14      4.63 o 
   1 -10   6       14.32        3.00      7.63 o 
   2 -10   6        3.78       -4.91      8.72 o 
   3 -10   6        0.62       -3.32      8.90 o 
   4 -10   6       53.71       50.37     14.81 o 
  -7  -9   6       16.05       29.57      8.86 o 
  -6  -9   6       38.61       21.39      8.86 o 
  -5  -9   6       29.32       23.80      9.36 o 
  -4  -9   6       46.54       44.42      6.63 o 
  -3  -9   6       76.59       83.31      7.31 o 
  -2  -9   6        2.07        0.18      4.27 o 
  -1  -9   6      176.10      177.38      8.77 o 
   0  -9   6        8.37        5.36      4.91 o 
   1  -9   6       44.06       43.29      5.91 o 
   2  -9   6       52.85       39.38      7.31 o 
   3  -9   6      113.31      110.15      9.22 o 
   4  -9   6      116.58      110.51     10.08 o 
   5  -9   6       97.46      121.01     11.90 o 
   6  -9   6       13.50        7.00      8.36 o 
  -9  -8   6       16.90       25.76     15.94 o 
  -8  -8   6       54.14       52.69      8.22 o 
  -7  -8   6       20.07       23.44      6.90 o 
  -6  -8   6      174.01      156.89      7.77 o 
  -5  -8   6      273.81      275.49      9.40 o 
  -4  -8   6       54.60       51.15      3.41 o 
  -3  -8   6       65.90       61.87      4.36 o 
  -2  -8   6       56.46       48.42      4.45 o 
  -1  -8   6        1.23       -2.36      2.36 o 
   0  -8   6       82.89       84.21      4.00 o 
   1  -8   6      105.30       95.93      5.22 o 
   2  -8   6       46.45       45.38      4.13 o 
   3  -8   6       21.27       18.99      6.31 o 
   4  -8   6       33.86       23.76      6.18 o 
   5  -8   6       17.02       26.53      7.59 o 
   6  -8   6       51.10       48.42      7.90 o 
   7  -8   6        5.84        7.49      8.27 o 
 -10  -7   6       22.45       27.30      9.04 o 
  -9  -7   6       16.87        6.86      7.09 o 
  -8  -7   6       16.86       21.76      8.04 o 
  -7  -7   6      142.64      141.18      8.68 o 
  -6  -7   6       64.53       64.27      4.32 o 
  -5  -7   6       61.76       49.06      3.36 o 
  -4  -7   6        4.78        4.00      2.86 o 
  -3  -7   6       76.68       72.90      2.91 o 
  -2  -7   6      217.79      228.75      5.31 o 
  -1  -7   6      304.62      303.52      6.22 o 
   0  -7   6       61.35       56.92      2.73 o 
   1  -7   6       76.64       73.63      4.09 o 
   2  -7   6      104.85       93.94      4.45 o 
   3  -7   6       83.83       58.60      5.00 o 
   4  -7   6      211.64      204.50      7.90 o 
   5  -7   6       62.41       69.13      5.77 o 
   6  -7   6        0.81        3.86      5.13 o 
   7  -7   6       11.21       10.40      5.95 o 
   8  -7   6        2.44       -0.45      6.86 o 
   9  -7   6        6.83        3.59     10.67 o 
 -11  -6   6       54.37       59.78     10.08 o 
 -10  -6   6       48.04       21.26      6.86 o 
  -9  -6   6       84.16       87.26      8.13 o 
  -8  -6   6       22.83       14.72      4.54 o 
  -7  -6   6      186.33      193.37      4.95 o 
  -6  -6   6       55.42       51.87      2.95 o 
  -5  -6   6      244.43      246.60      4.81 o 
  -4  -6   6      136.89      131.09      3.54 o 
  -3  -6   6      223.72      211.08      4.04 o 
  -2  -6   6       26.84       22.76      2.00 o 
  -1  -6   6      234.68      235.20      4.63 o 
   0  -6   6      247.47      259.91      5.54 o 
   1  -6   6      333.35      347.44      6.31 o 
   2  -6   6      213.49      207.22      4.77 o 
   3  -6   6      143.22      142.04      5.41 o 
   4  -6   6      555.53      571.70     12.08 o 
   5  -6   6       80.03       77.76      5.36 o 
   6  -6   6        6.15        7.00      3.32 o 
   7  -6   6      138.95      137.63      7.99 o 
   8  -6   6       47.64       52.10      7.09 o 
   9  -6   6       78.43       93.21     11.08 o 
 -12  -5   6      112.18       94.12     10.99 o 
 -11  -5   6       28.52       34.48      7.22 o 
 -10  -5   6      310.31      366.25     13.67 o 
  -9  -5   6       38.59       37.20      5.22 o 
  -8  -5   6      115.63      125.50      4.41 o 
  -7  -5   6      110.80      117.19      2.77 o 
  -6  -5   6      166.64      156.80      3.09 o 
  -5  -5   6      454.72      458.78      6.72 o 
  -4  -5   6      518.48      535.31      7.45 o 
  -3  -5   6      363.90      384.74      5.72 o 
  -2  -5   6       22.60       19.67      1.41 o 
  -1  -5   6       30.36       32.11      1.77 o 
   0  -5   6      158.07      157.62      3.82 o 
   1  -5   6      114.46      112.47      3.36 o 
   2  -5   6      152.23      149.62      3.91 o 
   3  -5   6      287.31      284.12      5.86 o 
   4  -5   6      110.32      111.06      3.82 o 
   5  -5   6      185.38      188.46      5.77 o 
   6  -5   6       65.85       57.51      4.27 o 
   7  -5   6       22.57       15.40      3.72 o 
   8  -5   6       19.33       17.03      4.59 o 
   9  -5   6      173.23      174.24      9.22 o 
  10  -5   6      115.18      115.74      9.77 o 
 -12  -4   6        3.85        4.45      7.27 o 
 -11  -4   6       39.69       35.02      7.95 o 
 -10  -4   6       13.04       14.76      4.32 o 
  -9  -4   6       32.10       29.03      2.36 o 
  -8  -4   6      274.25      290.75      5.09 o 
  -7  -4   6       86.38       86.89      2.73 o 
  -6  -4   6      158.32      162.34      2.68 o 
  -5  -4   6      362.04      369.11      5.00 o 
  -4  -4   6       61.71       63.55      1.95 o 
  -3  -4   6        7.99        8.59      1.27 o 
  -2  -4   6      485.27      500.97      6.36 o 
  -1  -4   6      309.64      298.25      4.22 o 
   0  -4   6       32.36       34.25      1.91 o 
   1  -4   6      190.42      170.75      3.72 o 
   2  -4   6       70.88       67.64      2.63 o 
   3  -4   6      187.66      181.01      4.04 o 
   4  -4   6       35.50       36.47      2.41 o 
   5  -4   6       49.52       49.83      3.09 o 
   6  -4   6       85.34       78.22      4.13 o 
   7  -4   6      224.93      221.35      6.59 o 
   8  -4   6      354.48      379.33      9.04 o 
   9  -4   6        4.81        0.14      3.82 o 
  10  -4   6       10.19        9.22      6.45 o 
  11  -4   6       20.08       13.54     10.13 o 
 -13  -3   6       38.68       29.21      8.36 o 
 -12  -3   6       16.28       11.81      6.04 o 
 -11  -3   6       56.34       46.24      5.72 o 
 -10  -3   6       76.02       69.41      4.50 o 
  -9  -3   6        7.04        5.00      1.95 o 
  -8  -3   6      161.08      158.03      3.59 o 
  -7  -3   6      148.05      147.85      3.04 o 
  -6  -3   6      315.36      322.69      4.72 o 
  -5  -3   6       30.60       29.03      1.59 o 
  -4  -3   6      429.96      440.20      5.09 o 
  -3  -3   6      268.57      285.49      3.91 o 
  -2  -3   6     2368.09     2471.62     22.76 o 
  -1  -3   6       61.62       55.05      1.64 o 
   0  -3   6      940.00      962.79     10.99 o 
   1  -3   6       34.06       36.79      1.91 o 
   2  -3   6      210.25      202.54      4.00 o 
   3  -3   6      250.28      268.13      4.86 o 
   4  -3   6      498.86      484.03      6.90 o 
   5  -3   6      464.70      463.05      7.27 o 
   6  -3   6      138.03      131.50      3.91 o 
   7  -3   6      128.76      134.23      4.95 o 
   8  -3   6       93.31       96.57      4.91 o 
   9  -3   6       40.67       41.02      4.68 o 
  10  -3   6       12.29        9.45      6.00 o 
  11  -3   6       88.68      104.47     10.27 o 
 -13  -2   6       27.55       26.25      7.27 o 
 -12  -2   6       99.38       92.85      8.49 o 
 -11  -2   6       57.35       60.73      5.22 o 
 -10  -2   6      107.07      102.11      4.04 o 
  -9  -2   6       11.23        6.95      1.86 o 
  -8  -2   6        5.25        4.95      1.59 o 
  -7  -2   6       82.33       83.49      2.27 o 
  -6  -2   6       48.61       47.74      1.54 o 
  -5  -2   6      359.94      375.65      5.27 o 
  -4  -2   6      420.15      447.06      5.22 o 
  -3  -2   6      542.53      554.94      6.27 o 
  -2  -2   6       25.04       22.98      1.00 o 
  -1  -2   6      646.98      690.07      7.90 o 
   0  -2   6     2016.78     2033.10     20.40 o 
   1  -2   6      576.33      601.86      8.49 o 
   2  -2   6      985.51     1046.73     12.90 o 
   3  -2   6      510.19      522.50      7.54 o 
   4  -2   6      295.84      311.29      6.59 o 
   5  -2   6       96.27      102.43      3.63 o 
   6  -2   6       21.52       24.30      2.77 o 
   7  -2   6      152.33      144.36      4.50 o 
   8  -2   6       93.75       83.49      4.50 o 
   9  -2   6      121.37      133.91      5.22 o 
  10  -2   6       21.37       17.58      4.68 o 
  11  -2   6        5.17        7.27      6.40 o 
 -13  -1   6       49.07       46.38      8.63 o 
 -12  -1   6       29.28       28.89      6.95 o 
 -11  -1   6      147.23      152.21      8.13 o 
 -10  -1   6      413.22      447.60      8.27 o 
  -9  -1   6       40.28       38.75      2.41 o 
  -8  -1   6      558.04      565.16      8.22 o 
  -7  -1   6      136.31      123.96      2.91 o 
  -6  -1   6       58.16       57.23      2.00 o 
  -5  -1   6      616.92      635.52      7.63 o 
  -4  -1   6        5.58        6.54      1.09 o 
  -3  -1   6       84.16       77.45      1.73 o 
  -2  -1   6      373.67      364.29      4.22 o 
  -1  -1   6      853.03      852.87      9.58 o 
   0  -1   6     1200.66     1214.17     13.31 o 
   1  -1   6      241.16      241.11      3.82 o 
   2  -1   6     2179.92     2293.10     27.07 o 
   3  -1   6      820.62      911.46     13.04 o 
   4  -1   6      530.19      525.41      8.27 o 
   5  -1   6      392.07      401.45      7.36 o 
   6  -1   6      733.57      758.93     11.76 o 
   7  -1   6      335.23      340.72      7.04 o 
   8  -1   6       75.23       63.00      4.27 o 
   9  -1   6       13.44       15.22      4.00 o 
  10  -1   6      104.03       99.39      6.59 o 
  11  -1   6       63.90       70.63      7.00 o 
  12  -1   6       36.49       25.94      7.81 o 
 -13   0   6        4.91       13.17      6.54 o 
 -12   0   6      331.82      344.35     14.81 o 
 -11   0   6        1.91        0.32      3.68 o 
 -10   0   6        0.86        2.36      2.82 o 
  -9   0   6      526.80      527.73     10.81 o 
  -8   0   6      212.93      210.31      3.86 o 
  -7   0   6      576.44      599.91      7.81 o 
  -6   0   6       38.52       31.98      1.50 o 
  -5   0   6      551.67      502.61      6.63 o 
  -4   0   6      133.89      134.73      2.32 o 
  -3   0   6        0.87        0.86      0.68 o 
  -2   0   6     1551.97     1603.94     15.76 o 
  -1   0   6        5.90        4.50      0.82 o 
   0   0   6      454.33      429.66      5.45 o 
   1   0   6      207.38      212.85      3.54 o 
   2   0   6      197.04      228.34      3.86 o 
   3   0   6       88.35      104.02      2.63 o 
   4   0   6       71.14       89.35      2.77 o 
   5   0   6      256.94      280.17      4.86 o 
   6   0   6      374.43      370.84      6.68 o 
   7   0   6      131.04      127.19      4.18 o 
   8   0   6       32.13       30.80      3.36 o 
   9   0   6        0.01       -3.18      3.72 o 
  10   0   6       51.72       52.10      5.36 o 
  11   0   6       49.32       37.88      6.18 o 
  12   0   6        0.27        4.09      8.86 o 
 -13   1   6       49.07       36.84      6.90 o 
 -12   1   6       29.53       33.16      6.09 o 
 -11   1   6      150.58      164.25      7.22 o 
 -10   1   6      410.25      435.93      9.63 o 
  -9   1   6       40.92       39.79      3.18 o 
  -8   1   6      557.05      566.52      9.77 o 
  -7   1   6      135.54      126.41      2.82 o 
  -6   1   6       57.92       57.14      2.32 o 
  -5   1   6      618.99      636.70      8.22 o 
  -4   1   6        4.43        4.04      1.18 o 
  -3   1   6       84.50       80.22      2.09 o 
  -2   1   6      363.23      361.39      4.91 o 
  -1   1   6      852.98      845.51      9.22 o 
   0   1   6     1199.27     1215.80     13.45 o 
   1   1   6      241.15      242.92      4.36 o 
   2   1   6     2192.71     2265.12     26.35 o 
   3   1   6      823.32      901.20     10.99 o 
   4   1   6      538.80      527.77      7.40 o 
   5   1   6      383.99      387.64      5.95 o 
   6   1   6      738.37      765.70     11.86 o 
   7   1   6      334.97      338.09      6.50 o 
   8   1   6       74.89       70.68      3.72 o 
   9   1   6       13.12       12.26      3.63 o 
  10   1   6      104.91      113.60      6.90 o 
  11   1   6       63.29       59.19      7.81 o 
  12   1   6       37.92       20.21     12.36 o 
 -13   2   6       26.37       21.89      7.68 o 
 -12   2   6      101.53      100.29      7.68 o 
 -11   2   6       55.65       54.64      5.45 o 
 -10   2   6      107.45      104.66      4.63 o 
  -9   2   6       11.55       10.90      2.45 o 
  -8   2   6        4.78        1.59      1.73 o 
  -7   2   6       80.98       85.44      2.32 o 
  -6   2   6       46.28       46.97      1.54 o 
  -5   2   6      356.06      363.11      6.68 o 
  -4   2   6      424.33      461.96      7.49 o 
  -3   2   6      544.16      558.93      9.77 o 
  -2   2   6       26.05       24.39      1.27 o 
  -1   2   6      636.47      676.99      8.45 o 
   0   2   6     2015.16     2047.32     21.26 o 
   1   2   6      561.82      595.36      7.99 o 
   2   2   6      978.91     1023.30     12.13 o 
   3   2   6      506.95      521.46      7.18 o 
   4   2   6      296.00      309.11      5.50 o 
   5   2   6       94.84       96.89      2.86 o 
   6   2   6       20.56       20.89      2.18 o 
   7   2   6      153.03      151.85      4.09 o 
   8   2   6       89.48       85.26      3.86 o 
   9   2   6      121.20      130.36      5.41 o 
  10   2   6       20.76       16.35      5.54 o 
  11   2   6        5.15        9.04      7.40 o 
 -13   3   6       38.63       22.30     11.49 o 
 -12   3   6       16.02       22.71      6.09 o 
 -11   3   6       54.39       50.60      5.59 o 
 -10   3   6       75.89       82.22      5.31 o 
  -9   3   6        5.94        1.68      2.41 o 
  -8   3   6      165.65      168.61      4.41 o 
  -7   3   6      145.63      147.13      3.41 o 
  -6   3   6      314.92      315.42      5.00 o 
  -5   3   6       30.20       30.62      2.54 o 
  -4   3   6      420.35      425.16      7.72 o 
  -3   3   6      276.54      297.61      5.04 o 
  -2   3   6     2368.27     2463.62     27.57 o 
  -1   3   6       61.34       55.23      1.86 o 
   0   3   6      937.19      968.02     10.81 o 
   1   3   6       34.45       38.47      1.77 o 
   2   3   6      205.13      199.59      2.86 o 
   3   3   6      242.01      258.46      4.00 o 
   4   3   6      501.31      506.15      7.36 o 
   5   3   6      458.35      466.72      6.72 o 
   6   3   6      140.12      139.40      3.45 o 
   7   3   6      128.25      130.05      4.09 o 
   8   3   6       93.47       93.48      3.95 o 
   9   3   6       39.33       34.75      4.22 o 
  10   3   6       11.62        4.13      4.27 o 
  11   3   6       87.04       80.90      6.90 o 
 -12   4   6        3.65        3.72     10.17 o 
 -11   4   6       39.96       42.06      5.54 o 
 -10   4   6       12.73       12.31      3.77 o 
  -9   4   6       32.43       37.79      3.04 o 
  -8   4   6      277.39      295.93      6.81 o 
  -7   4   6       89.68       90.53      3.59 o 
  -6   4   6      162.01      160.98      4.22 o 
  -5   4   6      360.34      359.34      6.95 o 
  -4   4   6       64.06       65.95      2.91 o 
  -3   4   6        8.13        5.22      1.41 o 
  -2   4   6      484.25      491.25      7.22 o 
  -1   4   6      311.51      289.66      5.00 o 
   0   4   6       35.10       37.20      2.04 o 
   1   4   6      191.44      171.88      3.32 o 
   2   4   6       74.53       73.99      2.32 o 
   3   4   6      186.98      183.24      3.41 o 
   4   4   6       35.37       32.52      1.95 o 
   5   4   6       50.28       47.97      1.91 o 
   6   4   6       88.30       82.13      3.41 o 
   7   4   6      222.12      225.75      5.59 o 
   8   4   6      354.19      374.97      9.04 o 
   9   4   6        4.58        2.45      3.59 o 
  10   4   6       10.47       -0.18      5.59 o 
  11   4   6       20.09       15.67      6.95 o 
 -12   5   6      112.60      130.91     14.04 o 
 -11   5   6       28.44       10.77      8.22 o 
 -10   5   6      312.24      380.65     11.81 o 
  -9   5   6       38.38       36.29      5.95 o 
  -8   5   6      116.39      130.73      6.04 o 
  -7   5   6      110.63      106.06      6.09 o 
  -6   5   6      166.98      155.39      6.09 o 
  -5   5   6      455.05      464.50      7.95 o 
  -4   5   6      524.18      535.95      8.63 o 
  -3   5   6      356.51      367.29      6.13 o 
  -2   5   6       24.35       24.21      2.18 o 
  -1   5   6       32.19       34.34      2.27 o 
   0   5   6      156.47      157.39      3.82 o 
   1   5   6      114.95      107.70      3.54 o 
   2   5   6      150.27      143.08      3.54 o 
   3   5   6      284.90      276.49      4.04 o 
   4   5   6      108.37      119.10      2.63 o 
   5   5   6      186.66      180.97      4.63 o 
   6   5   6       66.37       62.23      3.36 o 
   7   5   6       22.11       20.67      2.91 o 
   8   5   6       18.87       17.12      3.41 o 
   9   5   6      174.87      173.43      8.45 o 
  10   5   6      113.73      110.74      9.36 o 
 -11   6   6       55.66       43.24     11.72 o 
 -10   6   6       47.64       46.15      8.95 o 
  -9   6   6       83.84       94.12      8.77 o 
  -8   6   6       21.63       12.45      6.22 o 
  -7   6   6      182.58      175.42      7.31 o 
  -6   6   6       55.87       64.23      4.50 o 
  -5   6   6      239.58      239.47      6.04 o 
  -4   6   6      133.91      133.23      4.32 o 
  -3   6   6      223.06      207.08      4.86 o 
  -2   6   6       26.95       26.75      2.50 o 
  -1   6   6      238.43      229.80      5.22 o 
   0   6   6      247.64      247.92      5.54 o 
   1   6   6      332.85      339.81      6.36 o 
   2   6   6      211.11      215.17      5.00 o 
   3   6   6      141.63      136.45      3.77 o 
   4   6   6      555.87      574.65      9.81 o 
   5   6   6       79.58       74.77      3.41 o 
   6   6   6        6.26        9.68      2.54 o 
   7   6   6      139.20      147.49      6.72 o 
   8   6   6       48.47       49.74      5.77 o 
   9   6   6       78.41       83.17      9.72 o 
 -10   7   6       23.90       32.52     11.45 o 
  -9   7   6       15.72       28.07     10.17 o 
  -8   7   6       16.02       13.58      6.13 o 
  -7   7   6      141.68      142.90      9.40 o 
  -6   7   6       64.50       60.14      5.27 o 
  -5   7   6       63.49       57.78      3.86 o 
  -4   7   6        5.53        5.13      2.95 o 
  -3   7   6       73.52       68.54      3.86 o 
  -2   7   6      216.46      224.16      6.00 o 
  -1   7   6      306.02      293.12      7.45 o 
   0   7   6       62.25       61.78      4.04 o 
   1   7   6       77.09       67.73      3.72 o 
   2   7   6      104.61       98.11      4.00 o 
   3   7   6       84.24       76.49      5.18 o 
   4   7   6      213.33      227.93      5.77 o 
   5   7   6       63.75       67.82      3.72 o 
   6   7   6        0.84       -5.86      5.86 o 
   7   7   6       11.34       16.35      7.63 o 
   8   7   6        2.34       -8.40      9.58 o 
   9   7   6        7.01       33.79     18.49 o 
  -9   8   6       16.84       15.99      8.68 o 
  -8   8   6       53.88       54.69     10.04 o 
  -7   8   6       19.96       23.17      7.18 o 
  -6   8   6      178.51      168.48     10.36 o 
  -5   8   6      274.42      284.90     11.58 o 
  -4   8   6       55.19       53.87      5.91 o 
  -3   8   6       65.67       61.00      4.54 o 
  -2   8   6       56.93       50.28      4.13 o 
  -1   8   6        1.34        0.86      3.18 o 
   0   8   6       82.31       89.17      4.91 o 
   1   8   6      106.42      100.79      5.36 o 
   2   8   6       46.19       53.37      4.59 o 
   3   8   6       21.48       14.04      4.32 o 
   4   8   6       33.98       21.49      6.59 o 
   5   8   6       16.96        5.22      6.27 o 
   6   8   6       52.00       38.97      9.04 o 
   7   8   6        5.14        8.59     10.67 o 
  -7   9   6       15.98        9.40      7.95 o 
  -6   9   6       38.49       40.52      7.22 o 
  -5   9   6       29.50       23.12      6.09 o 
  -4   9   6       45.86       36.75      5.72 o 
  -3   9   6       78.73       86.94      7.54 o 
  -2   9   6        2.49       -0.32      4.72 o 
  -1   9   6      177.09      183.74     10.54 o 
   0   9   6        8.25        8.81      4.81 o 
   1   9   6       43.87       41.20      5.91 o 
   2   9   6       53.02       48.83      5.45 o 
   3   9   6      112.20      106.88      9.31 o 
   4   9   6      118.95      124.96     10.08 o 
   5   9   6       95.97      109.97     13.17 o 
   6   9   6       13.47        8.81      9.08 o 
  -5  10   6       83.64       93.34      8.90 o 
  -4  10   6        6.65        5.36      7.18 o 
  -3  10   6       28.50       31.52      7.04 o 
  -2  10   6        0.09       -3.86      6.86 o 
  -1  10   6        7.88       -1.18      6.72 o 
   0  10   6        3.22       -2.13      5.95 o 
   1  10   6       15.26        6.36      7.54 o 
   2  10   6        4.16       -3.45      6.54 o 
   3  10   6        0.51       -9.22      9.22 o 
   4  10   6       53.66       72.68     15.04 o 
  -5 -10   7       17.74       15.67     10.63 o 
  -4 -10   7       41.14       15.58     12.45 o 
  -3 -10   7       12.34       -2.50      6.95 o 
  -2 -10   7       96.09       85.80      8.95 o 
  -1 -10   7       19.49       14.67      7.22 o 
   0 -10   7        6.62        6.68      8.68 o 
   1 -10   7        2.48       -0.09     10.77 o 
   2 -10   7        4.56        0.55      7.04 o 
   3 -10   7       36.17       21.80     10.58 o 
  -7  -9   7       52.13       57.01     11.45 o 
  -6  -9   7       43.12       37.11     10.04 o 
  -5  -9   7       33.02       23.80      9.68 o 
  -4  -9   7       36.78       32.84      6.54 o 
  -3  -9   7       21.86        8.59      5.86 o 
  -2  -9   7        7.22       11.76      6.68 o 
  -1  -9   7      116.56      110.61      7.54 o 
   0  -9   7       31.95       28.03      6.00 o 
   1  -9   7        2.41        1.73      4.72 o 
   2  -9   7       60.69       64.59      8.95 o 
   3  -9   7        9.49        5.81      7.59 o 
   4  -9   7       53.17       34.39      8.59 o 
   5  -9   7       54.48       53.46     10.22 o 
  -9  -8   7       14.97       16.58     12.90 o 
  -8  -8   7      138.81      139.77     12.31 o 
  -7  -8   7       21.85        9.58      6.27 o 
  -6  -8   7       89.17       90.57      7.77 o 
  -5  -8   7       14.79       14.99      4.27 o 
  -4  -8   7       35.71       35.93      5.41 o 
  -3  -8   7        9.15       12.76      3.68 o 
  -2  -8   7       60.31       59.82      4.41 o 
  -1  -8   7       42.88       36.38      4.22 o 
   0  -8   7       83.46       65.05      5.18 o 
   1  -8   7        3.53        1.18      3.41 o 
   2  -8   7       54.71       48.24      4.45 o 
   3  -8   7       55.64       56.32      6.72 o 
   4  -8   7       54.77       42.38      5.68 o 
   5  -8   7       87.66       88.71      7.59 o 
   6  -8   7        9.10       16.13      8.18 o 
   7  -8   7        9.50        2.32     11.40 o 
 -10  -7   7        3.88       -2.18      8.45 o 
  -9  -7   7        2.47        5.81      9.31 o 
  -8  -7   7        9.68        8.40      6.18 o 
  -7  -7   7      211.27      204.22     10.31 o 
  -6  -7   7      195.25      214.94      7.72 o 
  -5  -7   7       35.41       33.75      3.27 o 
  -4  -7   7       90.51       85.26      3.54 o 
  -3  -7   7       44.73       53.10      3.18 o 
  -2  -7   7      173.37      157.21      4.95 o 
  -1  -7   7      139.70      134.14      4.27 o 
   0  -7   7       35.65       40.06      3.86 o 
   1  -7   7      126.67      130.77      5.18 o 
   2  -7   7       14.41       12.13      4.09 o 
   3  -7   7      109.68       99.25      5.27 o 
   4  -7   7        8.14        5.18      3.63 o 
   5  -7   7       89.43       85.99      6.90 o 
   6  -7   7      113.19      133.04      8.49 o 
   7  -7   7       40.95       39.38      7.59 o 
   8  -7   7       57.48       56.10      8.99 o 
 -11  -6   7        0.63       -0.82      6.90 o 
 -10  -6   7       73.07       73.22      8.95 o 
  -9  -6   7       26.81       20.76      6.63 o 
  -8  -6   7       33.28       38.84      6.40 o 
  -7  -6   7       18.30       25.53      2.86 o 
  -6  -6   7      369.00      381.96      6.90 o 
  -5  -6   7       30.36       27.71      2.00 o 
  -4  -6   7       26.06       22.48      2.13 o 
  -3  -6   7      139.93      135.41      3.32 o 
  -2  -6   7      108.70      103.20      3.13 o 
  -1  -6   7      287.75      287.85      4.54 o 
   0  -6   7       99.19       91.89      3.72 o 
   1  -6   7       10.95        7.68      2.00 o 
   2  -6   7       40.16       36.93      3.50 o 
   3  -6   7       46.11       39.15      3.63 o 
   4  -6   7      295.53      300.16      8.68 o 
   5  -6   7       96.07       79.35      5.36 o 
   6  -6   7       37.17       42.02      5.13 o 
   7  -6   7        6.97       -1.95      5.27 o 
   8  -6   7       35.81       25.76      5.86 o 
   9  -6   7       52.16       50.24     10.04 o 
 -11  -5   7       13.37       21.98      7.09 o 
 -10  -5   7       51.00       48.69      6.77 o 
  -9  -5   7       65.05       60.10      5.50 o 
  -8  -5   7       14.85       13.94      1.50 o 
  -7  -5   7      162.20      171.11      3.18 o 
  -6  -5   7       40.64       40.20      1.77 o 
  -5  -5   7      172.28      167.52      3.32 o 
  -4  -5   7       90.55       91.39      2.63 o 
  -3  -5   7       66.73       66.14      2.18 o 
  -2  -5   7      821.19      877.99     10.77 o 
  -1  -5   7       70.26       64.64      1.68 o 
   0  -5   7      587.05      580.24      8.22 o 
   1  -5   7      154.37      171.38      4.00 o 
   2  -5   7      457.44      449.19      7.86 o 
   3  -5   7      601.34      637.97      9.77 o 
   4  -5   7      412.49      420.30      8.72 o 
   5  -5   7       53.81       55.64      3.86 o 
   6  -5   7      149.31      152.89      6.77 o 
   7  -5   7      127.76      119.69      6.36 o 
   8  -5   7       33.61       24.07      5.54 o 
   9  -5   7       99.19      113.10      7.68 o 
  10  -5   7       23.98       29.16      8.22 o 
 -12  -4   7       23.16        9.54      7.45 o 
 -11  -4   7       12.90       11.36      6.68 o 
 -10  -4   7       61.21       60.55      6.31 o 
  -9  -4   7      147.65      146.72      5.13 o 
  -8  -4   7       78.29       67.32      3.41 o 
  -7  -4   7      309.49      312.47      6.45 o 
  -6  -4   7      308.70      315.60      4.77 o 
  -5  -4   7      143.53      131.59      2.45 o 
  -4  -4   7      399.49      402.86      5.50 o 
  -3  -4   7      168.53      147.76      2.86 o 
  -2  -4   7      566.11      593.86      7.40 o 
  -1  -4   7      280.70      273.08      3.68 o 
   0  -4   7      430.06      444.60      6.40 o 
   1  -4   7       24.18       24.30      2.04 o 
   2  -4   7      138.94      128.55      3.45 o 
   3  -4   7      286.23      298.20      6.04 o 
   4  -4   7      731.42      781.14     11.22 o 
   5  -4   7      153.22      150.03      4.68 o 
   6  -4   7      778.09      810.31     14.35 o 
   7  -4   7       37.83       37.11      3.68 o 
   8  -4   7       40.36       36.61      6.22 o 
   9  -4   7      111.44      111.29      8.45 o 
  10  -4   7        5.76        8.09      7.04 o 
 -12  -3   7       31.08       16.81      6.77 o 
 -11  -3   7       49.74       43.79      6.50 o 
 -10  -3   7        2.51        1.32      2.95 o 
  -9  -3   7      148.96      139.36      3.41 o 
  -8  -3   7       59.47       58.69      3.09 o 
  -7  -3   7      684.96      714.69     10.49 o 
  -6  -3   7      308.25      307.74      5.31 o 
  -5  -3   7      635.53      631.57      7.90 o 
  -4  -3   7       71.39       58.60      2.04 o 
  -3  -3   7      243.03      248.74      3.50 o 
  -2  -3   7       53.95       50.33      1.59 o 
  -1  -3   7      168.75      180.51      3.09 o 
   0  -3   7      201.46      198.77      3.59 o 
   1  -3   7      928.84      939.35     11.90 o 
   2  -3   7      119.49      124.05      3.27 o 
   3  -3   7       65.00       65.05      2.91 o 
   4  -3   7      200.07      194.23      4.36 o 
   5  -3   7      210.75      203.13      5.00 o 
   6  -3   7      287.64      282.62      7.27 o 
   7  -3   7      307.52      312.74      8.22 o 
   8  -3   7      204.06      211.58      7.27 o 
   9  -3   7       94.13       86.12      5.95 o 
  10  -3   7        1.48        3.04      5.27 o 
  11  -3   7        4.20       12.31      8.45 o 
 -13  -2   7      104.81      104.43      9.99 o 
 -12  -2   7       42.02       36.20      6.68 o 
 -11  -2   7        0.22        1.73      3.54 o 
 -10  -2   7      150.19      147.76      4.41 o 
  -9  -2   7       39.44       38.61      2.41 o 
  -8  -2   7      191.70      188.87      3.82 o 
  -7  -2   7      225.54      234.20      4.77 o 
  -6  -2   7      510.39      512.51      7.00 o 
  -5  -2   7       55.16       51.56      1.73 o 
  -4  -2   7       65.51       50.65      1.64 o 
  -3  -2   7       24.13       15.63      1.23 o 
  -2  -2   7      256.63      258.46      3.45 o 
  -1  -2   7      120.12      110.11      2.23 o 
   0  -2   7       77.88       70.91      1.73 o 
   1  -2   7      161.72      156.07      3.27 o 
   2  -2   7      962.04      983.96     12.22 o 
   3  -2   7      828.23      852.32     12.72 o 
   4  -2   7      700.76      729.04     12.22 o 
   5  -2   7      161.66      147.67      4.68 o 
   6  -2   7      122.63      117.60      4.77 o 
   7  -2   7      281.27      292.75      7.22 o 
   8  -2   7      116.69      128.05      5.27 o 
   9  -2   7       34.39       30.07      4.54 o 
  10  -2   7       54.14       55.01      5.68 o 
  11  -2   7       26.06       29.84      6.54 o 
 -13  -1   7       22.81       17.03      6.54 o 
 -12  -1   7      103.27      115.15      8.54 o 
 -11  -1   7        6.05        2.77      4.18 o 
 -10  -1   7      108.19      110.70      3.63 o 
  -9  -1   7       41.13       37.93      2.32 o 
  -8  -1   7      223.08      237.02      4.54 o 
  -7  -1   7      298.25      300.29      4.91 o 
  -6  -1   7      470.32      492.16      6.81 o 
  -5  -1   7      193.88      213.17      3.36 o 
  -4  -1   7     1128.48     1262.13     13.08 o 
  -3  -1   7      464.68      485.53      5.27 o 
  -2  -1   7      347.90      359.30      4.36 o 
  -1  -1   7     1231.23     1244.69     13.49 o 
   0  -1   7      998.32     1022.80     11.40 o 
   1  -1   7     1081.72     1096.66     13.26 o 
   2  -1   7       71.11       83.58      2.73 o 
   3  -1   7      601.50      584.37      8.68 o 
   4  -1   7      329.64      324.19      6.86 o 
   5  -1   7      145.77      144.85      4.18 o 
   6  -1   7      326.58      330.82      6.45 o 
   7  -1   7      215.01      212.44      5.68 o 
   8  -1   7       23.91       28.43      3.36 o 
   9  -1   7      158.29      176.88      7.27 o 
  10  -1   7        1.16        4.32      4.77 o 
  11  -1   7       29.34       20.53      5.91 o 
 -13   0   7       10.48       13.45      6.59 o 
 -12   0   7       51.33       65.91      7.13 o 
 -11   0   7       40.59       57.64      8.04 o 
 -10   0   7       17.05       19.40      3.23 o 
  -9   0   7       86.93       86.35      3.95 o 
  -8   0   7      587.39      608.54      7.81 o 
  -7   0   7      189.37      174.88      3.41 o 
  -6   0   7      125.21      118.01      2.54 o 
  -5   0   7      278.86      266.27      3.82 o 
  -4   0   7     1290.38     1313.05     12.54 o 
  -3   0   7       61.76       64.05      1.54 o 
  -2   0   7     1349.64     1291.43     12.76 o 
  -1   0   7     2100.73     2157.52     22.94 o 
   0   0   7     3875.68     4067.07     40.97 o 
   1   0   7     2111.37     2266.80     25.26 o 
   2   0   7      699.87      708.01      9.04 o 
   3   0   7       58.25       73.54      2.32 o 
   4   0   7      115.50      112.01      3.23 o 
   5   0   7       51.47       40.70      2.18 o 
   6   0   7        4.41        5.04      2.23 o 
   7   0   7      200.82      200.59      5.04 o 
   8   0   7        0.88        2.59      2.68 o 
   9   0   7       42.17       48.06      4.54 o 
  10   0   7      251.00      276.90     11.08 o 
  11   0   7       54.01       63.37      6.77 o 
 -13   1   7       22.09       23.76      6.13 o 
 -12   1   7      102.29      118.60      8.09 o 
 -11   1   7        5.39        5.00      4.00 o 
 -10   1   7      107.65      114.06      5.50 o 
  -9   1   7       40.79       41.70      2.95 o 
  -8   1   7      227.25      237.34      6.09 o 
  -7   1   7      293.77      289.85      4.95 o 
  -6   1   7      472.16      487.48      6.86 o 
  -5   1   7      200.64      221.03      4.54 o 
  -4   1   7     1138.64     1273.85     15.72 o 
  -3   1   7      466.67      491.89      6.45 o 
  -2   1   7      345.11      357.16      4.81 o 
  -1   1   7     1232.59     1245.33     13.22 o 
   0   1   7      984.15     1008.17     12.40 o 
   1   1   7     1084.23     1104.10     15.04 o 
   2   1   7       67.04       77.81      2.50 o 
   3   1   7      604.18      596.59      8.49 o 
   4   1   7      328.49      330.86      5.27 o 
   5   1   7      144.75      152.08      3.63 o 
   6   1   7      330.60      348.12      6.31 o 
   7   1   7      213.24      209.17      4.81 o 
   8   1   7       24.21       22.58      3.09 o 
   9   1   7      158.23      166.70      6.59 o 
  10   1   7        1.30        6.45      4.36 o 
  11   1   7       29.40       17.76      6.27 o 
 -13   2   7      104.76       96.30     13.13 o 
 -12   2   7       41.86       35.48     10.22 o 
 -11   2   7        0.36        0.27      3.59 o 
 -10   2   7      149.71      154.21      6.09 o 
  -9   2   7       40.76       44.61      2.86 o 
  -8   2   7      196.04      209.08      5.09 o 
  -7   2   7      223.98      233.25      5.81 o 
  -6   2   7      509.83      514.56      9.63 o 
  -5   2   7       56.30       54.05      2.95 o 
  -4   2   7       67.97       52.24      2.59 o 
  -3   2   7       23.98       19.62      1.77 o 
  -2   2   7      265.32      264.95      4.22 o 
  -1   2   7      116.37      105.15      2.32 o 
   0   2   7       79.55       71.27      2.00 o 
   1   2   7      160.83      151.31      3.27 o 
   2   2   7      970.17      990.09     12.54 o 
   3   2   7      831.32      855.78     11.99 o 
   4   2   7      706.92      719.96      9.68 o 
   5   2   7      167.80      161.25      3.68 o 
   6   2   7      121.18      114.47      3.27 o 
   7   2   7      283.32      281.08      6.27 o 
   8   2   7      117.44      129.23      4.68 o 
   9   2   7       33.02       26.62      3.72 o 
  10   2   7       56.07       46.88      7.09 o 
  11   2   7       24.30       16.22      7.13 o 
 -12   3   7       32.09       23.53      9.18 o 
 -11   3   7       49.66       48.92      5.00 o 
 -10   3   7        2.48        4.41      5.45 o 
  -9   3   7      147.69      148.99      4.50 o 
  -8   3   7       61.73       62.55      3.13 o 
  -7   3   7      680.02      710.06     12.90 o 
  -6   3   7      313.68      316.42      6.59 o 
  -5   3   7      641.07      632.25     11.08 o 
  -4   3   7       71.18       61.50      3.23 o 
  -3   3   7      243.53      249.69      4.41 o 
  -2   3   7       53.13       48.42      1.91 o 
  -1   3   7      173.04      181.74      3.45 o 
   0   3   7      196.21      196.96      3.45 o 
   1   3   7      943.97      944.76     12.40 o 
   2   3   7      114.65      126.05      2.23 o 
   3   3   7       62.88       62.91      1.54 o 
   4   3   7      199.28      190.96      3.54 o 
   5   3   7      209.72      215.31      4.22 o 
   6   3   7      284.22      286.39      5.41 o 
   7   3   7      303.81      318.74      6.95 o 
   8   3   7      203.44      212.90      6.04 o 
   9   3   7       93.02       92.25      5.86 o 
  10   3   7        1.45        2.86      4.32 o 
  11   3   7        4.19        3.09      6.86 o 
 -12   4   7       23.01       31.43     11.40 o 
 -11   4   7       13.33       12.63      6.63 o 
 -10   4   7       59.76       66.14      4.41 o 
  -9   4   7      146.29      151.31      5.00 o 
  -8   4   7       79.35       70.59      4.95 o 
  -7   4   7      313.04      309.51      8.22 o 
  -6   4   7      308.70      300.57      7.77 o 
  -5   4   7      141.26      133.77      4.86 o 
  -4   4   7      402.80      409.13      7.49 o 
  -3   4   7      169.25      150.44      3.82 o 
  -2   4   7      560.67      582.78      8.95 o 
  -1   4   7      277.11      274.54      4.50 o 
   0   4   7      427.28      440.88      6.18 o 
   1   4   7       23.97       24.48      1.59 o 
   2   4   7      139.44      129.91      3.18 o 
   3   4   7      281.02      290.48      4.09 o 
   4   4   7      725.11      765.47     10.54 o 
   5   4   7      148.87      157.35      3.32 o 
   6   4   7      774.94      822.62     11.08 o 
   7   4   7       37.46       31.30      3.27 o 
   8   4   7       39.75       38.97      3.95 o 
   9   4   7      111.42      111.15      6.54 o 
  10   4   7        5.54        8.18      5.27 o 
 -11   5   7       14.12       -3.04      7.90 o 
 -10   5   7       50.27       35.25      7.31 o 
  -9   5   7       64.80       57.96      3.63 o 
  -8   5   7       13.92       18.17      2.45 o 
  -7   5   7      162.72      171.38      5.45 o 
  -6   5   7       40.22       36.84      2.86 o 
  -5   5   7      170.28      161.75      4.77 o 
  -4   5   7       88.24       87.26      3.23 o 
  -3   5   7       66.33       59.28      2.68 o 
  -2   5   7      820.98      867.22     12.40 o 
  -1   5   7       70.35       63.41      2.82 o 
   0   5   7      592.35      592.82      9.45 o 
   1   5   7      149.56      168.20      4.22 o 
   2   5   7      463.37      449.19      7.45 o 
   3   5   7      603.43      635.93      8.63 o 
   4   5   7      412.00      429.02      5.91 o 
   5   5   7       53.43       54.69      3.04 o 
   6   5   7      153.13      176.20      5.04 o 
   7   5   7      125.61      124.51      5.13 o 
   8   5   7       35.72       32.57      4.45 o 
   9   5   7       98.72      112.20      8.27 o 
  10   5   7       24.49       26.35      8.72 o 
 -11   6   7        0.81       -0.36      8.54 o 
 -10   6   7       73.28       78.13     10.54 o 
  -9   6   7       26.01       21.53      6.31 o 
  -8   6   7       31.98       41.06      7.59 o 
  -7   6   7       18.78       25.76      3.41 o 
  -6   6   7      369.17      387.60     11.36 o 
  -5   6   7       30.73       30.25      3.18 o 
  -4   6   7       24.28       22.35      2.77 o 
  -3   6   7      140.99      138.86      4.04 o 
  -2   6   7      112.25      107.97      3.72 o 
  -1   6   7      293.01      292.21      6.72 o 
   0   6   7      100.69       96.75      3.82 o 
   1   6   7       11.11        9.04      2.27 o 
   2   6   7       39.16       38.29      2.91 o 
   3   6   7       48.78       45.56      3.04 o 
   4   6   7      302.65      329.23      6.81 o 
   5   6   7       99.79       93.30      3.68 o 
   6   6   7       37.67       35.25      3.18 o 
   7   6   7        6.84        1.68      3.86 o 
   8   6   7       35.60       29.93      6.63 o 
   9   6   7       53.39       42.29     10.63 o 
 -10   7   7        3.81        8.45      9.90 o 
  -9   7   7        2.39        9.81      7.90 o 
  -8   7   7        9.64        9.72      7.63 o 
  -7   7   7      211.34      195.09     11.40 o 
  -6   7   7      196.67      188.78      8.59 o 
  -5   7   7       34.20       34.57      3.82 o 
  -4   7   7       89.91       89.12      4.18 o 
  -3   7   7       44.71       47.88      3.27 o 
  -2   7   7      173.14      161.53      5.50 o 
  -1   7   7      140.17      136.22      5.50 o 
   0   7   7       36.13       38.34      3.86 o 
   1   7   7      122.87      128.96      4.95 o 
   2   7   7       15.63       13.58      2.77 o 
   3   7   7      111.97      118.42      4.72 o 
   4   7   7        8.23        3.18      3.63 o 
   5   7   7       89.77       96.80      5.91 o 
   6   7   7      114.37      125.46     10.81 o 
   7   7   7       42.00       34.25      8.95 o 
   8   7   7       59.08       60.50     15.53 o 
  -9   8   7       14.37       18.85     10.67 o 
  -8   8   7      137.51      130.14     11.26 o 
  -7   8   7       21.81       16.76      6.72 o 
  -6   8   7       89.20       89.98      7.49 o 
  -5   8   7       14.74       18.40      4.95 o 
  -4   8   7       34.41       40.43      5.63 o 
  -3   8   7        9.75       11.63      4.32 o 
  -2   8   7       57.98       64.96      4.50 o 
  -1   8   7       43.01       42.52      4.18 o 
   0   8   7       83.78       72.09      5.00 o 
   1   8   7        3.59        1.64      3.13 o 
   2   8   7       54.43       51.28      5.41 o 
   3   8   7       53.82       50.56      5.72 o 
   4   8   7       55.74       42.29      6.50 o 
   5   8   7       86.25       79.58      7.22 o 
   6   8   7        8.55       12.76      7.72 o 
   7   8   7        9.30       27.62     13.54 o 
  -7   9   7       51.21       44.38      9.27 o 
  -6   9   7       44.29       47.92      7.04 o 
  -5   9   7       31.92       26.16      6.36 o 
  -4   9   7       36.41       27.25      5.77 o 
  -3   9   7       21.68       26.80      6.00 o 
  -2   9   7        7.09       11.54      4.41 o 
  -1   9   7      117.25      110.61      8.59 o 
   0   9   7       31.18       30.21      6.13 o 
   1   9   7        2.88       -0.36      4.13 o 
   2   9   7       58.69       58.14      6.13 o 
   3   9   7        9.76       12.36      6.68 o 
   4   9   7       53.11       59.60     13.63 o 
   5   9   7       53.69       80.58     14.26 o 
  -5  10   7       17.89       16.53      8.13 o 
  -4  10   7       40.57       44.11      7.49 o 
  -3  10   7       12.64       17.44      6.72 o 
  -2  10   7       96.63       97.39     10.67 o 
  -1  10   7       18.61       30.34      6.59 o 
   0  10   7        6.47        0.45      6.40 o 
   1  10   7        2.52       -5.36      6.68 o 
   2  10   7        4.68       -1.82      9.54 o 
   3  10   7       34.99       29.34     14.67 o 
  -4 -10   8       22.17       30.66     11.99 o 
  -3 -10   8       26.18       20.71      7.72 o 
  -2 -10   8        0.17        3.63     11.13 o 
  -1 -10   8        0.69       -8.04      8.04 o 
   0 -10   8       14.71        3.00     10.27 o 
   1 -10   8       73.86       92.94     12.85 o 
   2 -10   8       38.44       46.97      9.08 o 
  -7  -9   8       24.23       18.17     13.63 o 
  -6  -9   8        0.59       -6.09      7.90 o 
  -5  -9   8        3.45        1.91      5.81 o 
  -4  -9   8       14.64       13.94      5.77 o 
  -3  -9   8       17.82       21.89      7.68 o 
  -2  -9   8      121.86      127.78      9.31 o 
  -1  -9   8       18.20       19.94      5.81 o 
   0  -9   8        1.90        1.50      4.81 o 
   1  -9   8       17.13       15.81      5.63 o 
   2  -9   8       11.54       11.99      5.31 o 
   3  -9   8       51.43       49.01      7.90 o 
   4  -9   8      152.68      166.11     10.81 o 
   5  -9   8       54.77       56.01      8.72 o 
  -8  -8   8       29.77       17.31      8.36 o 
  -7  -8   8       74.05       68.77     10.13 o 
  -6  -8   8      114.86      127.23     12.95 o 
  -5  -8   8       50.01       51.78      6.68 o 
  -4  -8   8       59.81       60.05      9.08 o 
  -3  -8   8       23.26       15.85      4.59 o 
  -2  -8   8       76.44       71.68      5.22 o 
  -1  -8   8       68.55       63.23      4.91 o 
   0  -8   8       57.17       63.37      5.36 o 
   1  -8   8        1.35        1.00      4.18 o 
   2  -8   8       63.62       55.28      5.95 o 
   3  -8   8       72.77       64.73      6.36 o 
   4  -8   8       44.46       31.52      6.50 o 
   5  -8   8        3.12        6.40      6.00 o 
   6  -8   8       42.74       37.20      7.27 o 
   7  -8   8        0.69        1.14      7.36 o 
 -10  -7   8       12.16        5.68      9.36 o 
  -9  -7   8       32.03       28.62      7.54 o 
  -8  -7   8      108.87      110.61      8.59 o 
  -7  -7   8       30.26       25.98      6.22 o 
  -6  -7   8      110.53      102.34      6.54 o 
  -5  -7   8       13.40        9.40      2.54 o 
  -4  -7   8      103.81       97.16      3.68 o 
  -3  -7   8       84.47       78.85      3.68 o 
  -2  -7   8       31.29       28.62      2.27 o 
  -1  -7   8       15.48       17.17      3.45 o 
   0  -7   8      171.74      153.53      5.95 o 
   1  -7   8       56.67       48.42      3.82 o 
   2  -7   8        9.81        9.86      3.63 o 
   3  -7   8      181.22      178.01      7.09 o 
   4  -7   8       52.04       54.42      6.00 o 
   5  -7   8        4.05        0.68      5.50 o 
   6  -7   8       25.05       17.44      6.68 o 
   7  -7   8        2.55        2.82      5.95 o 
   8  -7   8       22.16       26.35     11.04 o 
 -11  -6   8       13.68       16.85     11.26 o 
 -10  -6   8       16.62       17.35      7.04 o 
  -9  -6   8       10.62        9.36      5.27 o 
  -8  -6   8        4.61       -2.63      6.54 o 
  -7  -6   8       85.22       85.17      4.72 o 
  -6  -6   8      117.02      126.00      3.45 o 
  -5  -6   8       74.43       76.86      2.77 o 
  -4  -6   8       72.06       70.18      2.82 o 
  -3  -6   8       38.65       31.21      2.23 o 
  -2  -6   8       16.42       12.67      1.54 o 
  -1  -6   8       28.59       26.53      2.54 o 
   0  -6   8      205.09      210.86      5.27 o 
   1  -6   8      221.73      221.98      5.91 o 
   2  -6   8      501.75      534.77     11.04 o 
   3  -6   8       39.67       37.57      4.13 o 
   4  -6   8      151.37      154.53      6.45 o 
   5  -6   8       71.49       64.46      5.22 o 
   6  -6   8       61.83       62.18      6.31 o 
   7  -6   8      191.85      185.65     10.54 o 
   8  -6   8       62.21       62.32      8.81 o 
   9  -6   8       50.73       43.56      9.22 o 
 -11  -5   8        5.18       14.67      6.68 o 
 -10  -5   8       27.08       17.35      5.59 o 
  -9  -5   8       29.47       23.76      5.45 o 
  -8  -5   8      111.06      117.42      4.72 o 
  -7  -5   8       94.79      104.34      2.68 o 
  -6  -5   8      138.94      135.68      3.86 o 
  -5  -5   8       57.38       64.14      2.13 o 
  -4  -5   8      159.49      157.12      3.27 o 
  -3  -5   8      634.62      664.68      8.95 o 
  -2  -5   8      525.00      525.37      6.72 o 
  -1  -5   8      721.94      768.93     10.63 o 
   0  -5   8      335.59      331.36      6.00 o 
   1  -5   8       33.84       27.21      2.45 o 
   2  -5   8      311.72      334.00      6.50 o 
   3  -5   8      140.87      144.76      4.81 o 
   4  -5   8      510.99      535.63     10.45 o 
   5  -5   8       42.93       38.20      4.04 o 
   6  -5   8      220.25      215.40      7.81 o 
   7  -5   8       28.40       21.80      5.63 o 
   8  -5   8       18.12       17.08      6.22 o 
   9  -5   8       27.51       13.45      6.31 o 
 -12  -4   8       10.14        4.63      6.81 o 
 -11  -4   8       61.07       61.28      8.59 o 
 -10  -4   8       27.32       13.99      5.68 o 
  -9  -4   8       19.78       20.08      3.50 o 
  -8  -4   8       37.55       30.02      3.04 o 
  -7  -4   8       17.27       20.12      2.36 o 
  -6  -4   8      147.62      144.13      3.50 o 
  -5  -4   8      297.74      289.30      4.91 o 
  -4  -4   8       45.36       42.33      1.54 o 
  -3  -4   8        9.39        7.27      1.27 o 
  -2  -4   8        5.12        6.81      1.36 o 
  -1  -4   8       89.89       79.85      2.59 o 
   0  -4   8       80.49       74.40      2.73 o 
   1  -4   8      631.99      663.50      9.63 o 
   2  -4   8      145.28      144.22      3.91 o 
   3  -4   8      265.84      261.05      5.50 o 
   4  -4   8      152.03      143.36      4.13 o 
   5  -4   8       13.67       15.17      2.82 o 
   6  -4   8      186.08      192.00      6.63 o 
   7  -4   8      267.64      273.04      8.95 o 
   8  -4   8       40.23       31.57      5.81 o 
   9  -4   8       12.93       12.08      4.91 o 
  10  -4   8        8.53        1.82      6.40 o 
 -12  -3   8       14.27       16.31      7.00 o 
 -11  -3   8       29.06       30.66      5.72 o 
 -10  -3   8        9.85       10.90      3.27 o 
  -9  -3   8       54.72       61.37      3.68 o 
  -8  -3   8        0.09        1.77      2.09 o 
  -7  -3   8      248.68      247.38      5.04 o 
  -6  -3   8      294.29      306.88      5.22 o 
  -5  -3   8       74.82       69.45      2.18 o 
  -4  -3   8      173.50      161.03      3.04 o 
  -3  -3   8      547.62      549.12      6.31 o 
  -2  -3   8       55.99       49.15      1.73 o 
  -1  -3   8      636.00      659.96      7.81 o 
   0  -3   8       42.80       49.28      2.09 o 
   1  -3   8       80.54       87.08      2.68 o 
   2  -3   8       51.24       44.92      2.23 o 
   3  -3   8        5.03        4.36      1.86 o 
   4  -3   8     1346.55     1413.89     18.58 o 
   5  -3   8      476.03      484.26      8.86 o 
   6  -3   8      367.17      402.09      9.99 o 
   7  -3   8      165.91      158.39      6.59 o 
   8  -3   8       62.09       53.33      5.13 o 
   9  -3   8       31.87       34.43      5.72 o 
  10  -3   8       38.51       38.11      8.09 o 
 -13  -2   8       26.69       31.48      8.68 o 
 -12  -2   8       39.34       46.10      7.13 o 
 -11  -2   8        5.90        5.72      5.22 o 
 -10  -2   8       93.71       82.90      4.50 o 
  -9  -2   8       86.97       89.71      2.36 o 
  -8  -2   8      140.68      144.72      4.50 o 
  -7  -2   8      358.22      366.20      6.04 o 
  -6  -2   8      184.77      177.70      3.68 o 
  -5  -2   8      747.40      749.62      8.59 o 
  -4  -2   8       12.33       11.22      1.27 o 
  -3  -2   8      138.91      133.27      2.18 o 
  -2  -2   8       85.81       89.80      1.95 o 
  -1  -2   8      896.23      914.51     10.77 o 
   0  -2   8      541.16      577.10      6.86 o 
   1  -2   8       85.13       75.13      2.95 o 
   2  -2   8      417.90      420.21      7.04 o 
   3  -2   8      367.81      347.99      6.63 o 
   4  -2   8      516.32      496.52      9.08 o 
   5  -2   8       24.77       16.94      2.77 o 
   6  -2   8      338.13      339.81      8.86 o 
   7  -2   8      211.33      224.07      7.45 o 
   8  -2   8        3.64        3.00      4.22 o 
   9  -2   8      116.72      126.32      7.18 o 
  10  -2   8        6.20       -0.27      5.27 o 
  11  -2   8        9.25        7.22      7.54 o 
 -13  -1   8       13.17       11.90      7.27 o 
 -12  -1   8       39.77       49.42      7.00 o 
 -11  -1   8       85.33       94.16      7.40 o 
 -10  -1   8       73.54       71.81      3.36 o 
  -9  -1   8      623.29      674.81     10.86 o 
  -8  -1   8      435.12      448.56      6.95 o 
  -7  -1   8      197.83      197.91      3.68 o 
  -6  -1   8       37.14       36.66      2.04 o 
  -5  -1   8      130.30      135.68      2.68 o 
  -4  -1   8        7.42        6.00      1.18 o 
  -3  -1   8      365.59      342.63      4.32 o 
  -2  -1   8      549.90      542.40      6.45 o 
  -1  -1   8      297.25      310.60      4.50 o 
   0  -1   8      148.45      164.57      2.73 o 
   1  -1   8       72.87       77.31      2.45 o 
   2  -1   8      270.45      283.26      5.22 o 
   3  -1   8       51.57       41.65      2.41 o 
   4  -1   8      161.27      154.12      4.86 o 
   5  -1   8      850.46      896.29     14.35 o 
   6  -1   8      121.94      125.23      4.63 o 
   7  -1   8      356.88      358.84      8.59 o 
   8  -1   8       57.91       54.14      4.27 o 
   9  -1   8       73.38       71.91      6.54 o 
  10  -1   8       30.20       32.02      6.00 o 
  11  -1   8       19.27       15.26      6.59 o 
 -13   0   8       29.62       43.06      7.86 o 
 -12   0   8       30.22       29.89      5.54 o 
 -11   0   8        0.09        5.68      5.09 o 
 -10   0   8        4.64        6.09      2.82 o 
  -9   0   8        4.35        4.04      2.27 o 
  -8   0   8        2.30        0.95      1.27 o 
  -7   0   8       42.96       44.79      1.91 o 
  -6   0   8      214.29      208.31      4.13 o 
  -5   0   8      149.60      152.08      2.82 o 
  -4   0   8      207.05      215.94      3.09 o 
  -3   0   8      581.09      603.09      6.86 o 
  -2   0   8       26.66       28.48      1.36 o 
  -1   0   8      733.60      744.94      8.95 o 
   0   0   8        8.14        7.49      1.00 o 
   1   0   8      969.47     1024.57     12.54 o 
   2   0   8     1401.87     1465.76     16.08 o 
   3   0   8        1.13        1.14      1.09 o 
   4   0   8        0.22        0.95      1.50 o 
   5   0   8       18.53       15.67      2.13 o 
   6   0   8        3.40        3.13      2.13 o 
   7   0   8       92.12       85.99      3.82 o 
   8   0   8       64.40       65.18      4.36 o 
   9   0   8      117.20      132.14      7.22 o 
  10   0   8       11.53        5.22      5.91 o 
  11   0   8       10.60       -0.91      7.90 o 
 -13   1   8       13.00       19.49      9.54 o 
 -12   1   8       39.38       32.70      6.22 o 
 -11   1   8       87.00       91.53      6.18 o 
 -10   1   8       76.70       78.17      5.13 o 
  -9   1   8      629.73      682.08     13.99 o 
  -8   1   8      436.79      457.87      7.04 o 
  -7   1   8      199.58      202.09      4.09 o 
  -6   1   8       37.22       38.52      2.00 o 
  -5   1   8      131.09      142.08      3.54 o 
  -4   1   8        8.65        7.86      1.64 o 
  -3   1   8      364.73      343.58      5.09 o 
  -2   1   8      545.34      532.77      6.50 o 
  -1   1   8      300.31      307.24      4.36 o 
   0   1   8      148.36      161.71      3.23 o 
   1   1   8       72.42       74.04      2.73 o 
   2   1   8      272.97      287.30      5.27 o 
   3   1   8       50.01       38.70      2.50 o 
   4   1   8      160.54      157.66      3.82 o 
   5   1   8      858.51      896.88     13.49 o 
   6   1   8      124.24      132.27      3.82 o 
   7   1   8      357.80      360.39      7.68 o 
   8   1   8       58.29       59.82      4.41 o 
   9   1   8       73.25       74.72      5.72 o 
  10   1   8       29.40       27.12      5.72 o 
  11   1   8       19.51       27.39     11.17 o 
 -13   2   8       25.93       33.57     13.45 o 
 -12   2   8       40.02       39.84      9.81 o 
 -11   2   8        5.39        4.27      3.91 o 
 -10   2   8       93.21       94.16      3.77 o 
  -9   2   8       86.96       91.89      2.59 o 
  -8   2   8      142.25      145.81      4.18 o 
  -7   2   8      357.34      385.55      9.27 o 
  -6   2   8      186.16      171.61      5.72 o 
  -5   2   8      760.58      758.89     13.04 o 
  -4   2   8       11.59       12.40      2.09 o 
  -3   2   8      140.24      135.36      2.77 o 
  -2   2   8       85.47       89.21      2.54 o 
  -1   2   8      896.34      921.14     10.40 o 
   0   2   8      529.16      563.16      7.09 o 
   1   2   8       89.72       78.67      2.54 o 
   2   2   8      407.69      402.86      6.36 o 
   3   2   8      362.62      344.54      5.72 o 
   4   2   8      516.92      508.74      8.63 o 
   5   2   8       24.96       22.53      1.68 o 
   6   2   8      331.56      341.63      6.09 o 
   7   2   8      210.02      223.76      5.45 o 
   8   2   8        2.92        1.68      2.41 o 
   9   2   8      116.07      112.60      6.13 o 
  10   2   8        5.88        5.72      5.72 o 
  11   2   8        9.19      -22.76     22.76 o 
 -12   3   8       13.97       15.99      9.72 o 
 -11   3   8       28.95       29.66      9.54 o 
 -10   3   8        8.73        5.72      5.95 o 
  -9   3   8       56.62       63.37      6.40 o 
  -8   3   8        0.22       -1.86      3.36 o 
  -7   3   8      247.96      244.56      6.36 o 
  -6   3   8      294.89      303.70      7.49 o 
  -5   3   8       75.49       72.13      3.54 o 
  -4   3   8      174.35      162.98      4.50 o 
  -3   3   8      536.43      537.99      8.22 o 
  -2   3   8       59.78       53.74      2.13 o 
  -1   3   8      624.79      655.41      8.09 o 
   0   3   8       41.68       50.01      1.91 o 
   1   3   8       80.26       85.80      2.54 o 
   2   3   8       50.25       44.33      1.91 o 
   3   3   8        4.26        2.18      1.36 o 
   4   3   8     1337.52     1402.13     18.03 o 
   5   3   8      485.77      503.38      7.68 o 
   6   3   8      361.21      405.90      6.50 o 
   7   3   8      167.67      166.57      4.45 o 
   8   3   8       62.63       59.91      4.18 o 
   9   3   8       30.72       34.61      5.41 o 
  10   3   8       37.56       38.25      6.18 o 
 -12   4   8        9.47        8.22     11.40 o 
 -11   4   8       61.20       60.78     11.36 o 
 -10   4   8       27.75       26.98      7.81 o 
  -9   4   8       19.71       15.90      5.31 o 
  -8   4   8       38.19       33.66      3.86 o 
  -7   4   8       18.30       25.71      3.82 o 
  -6   4   8      142.08      138.09      5.31 o 
  -5   4   8      291.30      277.81      7.31 o 
  -4   4   8       45.77       46.01      2.32 o 
  -3   4   8        9.51        6.72      1.91 o 
  -2   4   8        5.28        7.68      1.73 o 
  -1   4   8       93.04       83.58      2.63 o 
   0   4   8       84.84       79.85      2.45 o 
   1   4   8      633.46      660.41      9.49 o 
   2   4   8      143.83      138.81      3.59 o 
   3   4   8      270.43      264.14      5.22 o 
   4   4   8      152.25      154.12      2.86 o 
   5   4   8       13.32       14.67      1.64 o 
   6   4   8      186.50      201.77      4.18 o 
   7   4   8      267.11      291.39      6.63 o 
   8   4   8       40.38       41.79      4.50 o 
   9   4   8       13.05       10.40      4.68 o 
  10   4   8        8.78        8.27      8.81 o 
 -11   5   8        5.44       11.67      9.18 o 
 -10   5   8       25.73       17.40      7.40 o 
  -9   5   8       31.32       25.26      5.41 o 
  -8   5   8      108.96      114.60      8.59 o 
  -7   5   8       95.74      107.74      6.40 o 
  -6   5   8      138.68      131.32      6.68 o 
  -5   5   8       56.69       61.23      3.23 o 
  -4   5   8      155.29      155.26      4.86 o 
  -3   5   8      639.67      660.73     10.67 o 
  -2   5   8      526.78      524.78      9.04 o 
  -1   5   8      722.57      763.70     12.13 o 
   0   5   8      335.08      328.14      6.09 o 
   1   5   8       33.99       29.48      2.32 o 
   2   5   8      308.42      331.77      5.54 o 
   3   5   8      141.93      147.94      4.04 o 
   4   5   8      510.26      541.67      9.68 o 
   5   5   8       40.40       42.11      1.59 o 
   6   5   8      222.44      228.52      5.59 o 
   7   5   8       27.80       34.75      3.50 o 
   8   5   8       18.00       18.62      5.27 o 
   9   5   8       27.73       31.75      7.31 o 
 -11   6   8       13.16       25.48     13.26 o 
 -10   6   8       16.28       14.67      7.09 o 
  -9   6   8       10.78       -6.54      7.04 o 
  -8   6   8        4.22        1.23      6.22 o 
  -7   6   8       87.27       83.22      7.81 o 
  -6   6   8      115.83      126.87      5.91 o 
  -5   6   8       72.34       76.63      4.50 o 
  -4   6   8       72.90       70.59      3.72 o 
  -3   6   8       38.08       35.29      2.86 o 
  -2   6   8       15.99        8.54      2.41 o 
  -1   6   8       27.60       19.67      2.95 o 
   0   6   8      201.97      214.94      5.63 o 
   1   6   8      220.00      223.53      6.04 o 
   2   6   8      500.90      539.54     10.67 o 
   3   6   8       40.93       42.33      3.13 o 
   4   6   8      150.72      170.25      4.13 o 
   5   6   8       72.17       75.08      3.86 o 
   6   6   8       63.19       66.05      4.00 o 
   7   6   8      192.09      193.37     11.22 o 
   8   6   8       64.10       49.06     13.26 o 
   9   6   8       50.80       54.24     12.17 o 
 -10   7   8       11.45       31.98     11.13 o 
  -9   7   8       31.18       31.93      8.72 o 
  -8   7   8      107.27      110.79     10.86 o 
  -7   7   8       29.39       34.52      7.31 o 
  -6   7   8      110.73      104.11      6.59 o 
  -5   7   8       13.56       13.76      3.82 o 
  -4   7   8      102.49      110.92      4.59 o 
  -3   7   8       84.36       86.99      4.54 o 
  -2   7   8       33.60       31.98      3.50 o 
  -1   7   8       15.14       10.86      2.82 o 
   0   7   8      171.84      157.98      6.59 o 
   1   7   8       56.61       49.65      3.77 o 
   2   7   8        9.33        8.99      2.91 o 
   3   7   8      185.80      189.19      7.40 o 
   4   7   8       51.46       53.69      5.27 o 
   5   7   8        4.21        6.86      4.32 o 
   6   7   8       25.09       12.67      6.50 o 
   7   7   8        2.46        1.54     10.27 o 
   8   7   8       22.16       33.84     14.04 o 
  -8   8   8       29.54       31.30      8.36 o 
  -7   8   8       74.21       71.59      8.90 o 
  -6   8   8      113.99      127.82      8.04 o 
  -5   8   8       48.72       49.65      5.68 o 
  -4   8   8       61.08       50.74      5.91 o 
  -3   8   8       22.98       22.39      4.77 o 
  -2   8   8       76.56       87.26      5.86 o 
  -1   8   8       69.01       59.55      4.72 o 
   0   8   8       58.43       64.41      5.81 o 
   1   8   8        1.20        0.68      4.22 o 
   2   8   8       62.40       56.69      5.36 o 
   3   8   8       74.34       73.27      5.77 o 
   4   8   8       44.15       46.38      6.77 o 
   5   8   8        2.92        4.09     13.08 o 
   6   8   8       42.74       35.20     11.40 o 
   7   8   8        0.61       -1.64     11.58 o 
  -7   9   8       24.33       10.86     11.31 o 
  -6   9   8        0.60        2.91      5.09 o 
  -5   9   8        3.41       14.13      6.40 o 
  -4   9   8       15.12       21.89      5.95 o 
  -3   9   8       18.19       23.71      6.50 o 
  -2   9   8      122.29      118.55      8.45 o 
  -1   9   8       17.68       20.44      5.95 o 
   0   9   8        1.84        1.95      4.41 o 
   1   9   8       17.01       19.76      5.22 o 
   2   9   8       11.53       15.67      5.36 o 
   3   9   8       52.57       53.51      9.36 o 
   4   9   8      151.62      142.86     12.95 o 
   5   9   8       55.10       51.06     10.90 o 
  -4  10   8       22.08       22.08      7.81 o 
  -3  10   8       26.18       18.81      6.63 o 
  -2  10   8        0.16        0.41      7.54 o 
  -1  10   8        0.78        6.45      7.36 o 
   0  10   8       14.08        7.31      6.09 o 
   1  10   8       74.88       80.99     10.54 o 
   2  10   8       38.54       26.98     14.90 o 
  -3 -10   9       52.74       38.29      8.99 o 
  -2 -10   9        5.47        7.68      7.22 o 
  -1 -10   9       32.04       42.65     10.67 o 
   0 -10   9        1.99       -3.50      9.99 o 
   1 -10   9       11.90       16.03      9.49 o 
  -6  -9   9       34.65       31.66     11.58 o 
  -5  -9   9       30.30       27.57      7.86 o 
  -4  -9   9       60.42       55.46      6.54 o 
  -3  -9   9       31.08       31.61      6.18 o 
  -2  -9   9       25.71       20.58      5.91 o 
  -1  -9   9       39.47       41.29      6.13 o 
   0  -9   9       39.36       42.79      6.22 o 
   1  -9   9       12.01       12.22      6.50 o 
   2  -9   9        0.52       -5.18      6.22 o 
   3  -9   9       46.67       42.83      7.68 o 
   4  -9   9       14.15        3.27      7.04 o 
  -8  -8   9       19.65       11.58     12.40 o 
  -7  -8   9       49.40       38.34     11.63 o 
  -6  -8   9        5.38        9.45      7.04 o 
  -5  -8   9       39.40       33.20      7.36 o 
  -4  -8   9       24.74       20.99      4.77 o 
  -3  -8   9      211.60      215.94      9.63 o 
  -2  -8   9       88.69       65.91      6.18 o 
  -1  -8   9      120.26      110.11      5.72 o 
   0  -8   9        0.98        4.22      4.09 o 
   1  -8   9      148.42      140.72      7.04 o 
   2  -8   9       15.73       14.22      5.95 o 
   3  -8   9       47.15       55.23      6.86 o 
   4  -8   9       21.21       22.26      6.77 o 
   5  -8   9       22.93       23.76      8.40 o 
   6  -8   9       74.68       75.54      9.36 o 
  -9  -7   9       31.52       35.48      7.63 o 
  -8  -7   9       49.08       77.63      9.13 o 
  -7  -7   9       11.76        8.90      6.72 o 
  -6  -7   9       24.18       20.12      4.22 o 
  -5  -7   9       10.73        8.99      2.77 o 
  -4  -7   9       87.71       82.08      4.22 o 
  -3  -7   9       14.86       16.62      2.18 o 
  -2  -7   9       54.44       50.24      3.95 o 
  -1  -7   9       42.94       40.11      4.13 o 
   0  -7   9       16.08       16.90      3.59 o 
   1  -7   9       24.50       25.62      3.32 o 
   2  -7   9      206.42      225.66      7.81 o 
   3  -7   9      259.22      261.77      9.95 o 
   4  -7   9       22.83       18.71      5.86 o 
   5  -7   9       24.00        9.31      5.36 o 
   6  -7   9        0.19        0.86      5.31 o 
   7  -7   9       27.61       30.30      7.72 o 
 -10  -6   9      147.04      143.72     10.13 o 
  -9  -6   9       14.60       19.03      6.13 o 
  -8  -6   9       23.22       16.90      4.72 o 
  -7  -6   9        6.73        7.13      3.91 o 
  -6  -6   9        6.96       11.17      2.68 o 
  -5  -6   9      192.87      191.28      4.41 o 
  -4  -6   9      160.18      149.03      4.13 o 
  -3  -6   9      194.09      193.37      4.27 o 
  -2  -6   9      575.94      583.51      8.77 o 
  -1  -6   9      126.13      124.96      4.54 o 
   0  -6   9       28.01       23.53      3.13 o 
   1  -6   9       28.34       28.39      3.86 o 
   2  -6   9      107.75      102.97      5.41 o 
   3  -6   9       84.14       86.08      5.31 o 
   4  -6   9        8.64        7.90      3.91 o 
   5  -6   9       67.40       59.60      6.27 o 
   6  -6   9       26.77       28.48      5.86 o 
   7  -6   9       14.78       22.94      6.00 o 
   8  -6   9        7.26       -1.77      7.31 o 
 -11  -5   9        6.04        8.86      6.45 o 
 -10  -5   9       35.10       19.30      5.13 o 
  -9  -5   9        0.87        2.32      4.41 o 
  -8  -5   9      116.28      108.88      5.18 o 
  -7  -5   9      163.20      177.92      3.77 o 
  -6  -5   9       16.97       14.81      2.36 o 
  -5  -5   9      188.32      190.05      4.95 o 
  -4  -5   9       19.57       21.62      1.77 o 
  -3  -5   9       16.02       15.72      1.82 o 
  -2  -5   9      249.38      257.64      4.09 o 
  -1  -5   9       84.95       81.04      3.18 o 
   0  -5   9      136.44      127.41      3.77 o 
   1  -5   9       56.67       47.97      3.00 o 
   2  -5   9      231.89      223.76      5.86 o 
   3  -5   9       18.85       22.35      3.32 o 
   4  -5   9       90.42       97.98      4.54 o 
   5  -5   9      338.46      352.08     11.22 o 
   6  -5   9       75.08       77.40      6.54 o 
   7  -5   9      157.48      160.80      9.04 o 
   8  -5   9        1.08        0.91      5.31 o 
   9  -5   9       51.92       44.20      9.04 o 
 -12  -4   9       74.45       74.13     10.17 o 
 -11  -4   9       60.62       68.77      7.72 o 
 -10  -4   9        2.42       -1.95      4.50 o 
  -9  -4   9       27.77       24.98      3.86 o 
  -8  -4   9        4.70        4.95      2.68 o 
  -7  -4   9       59.55       62.32      3.59 o 
  -6  -4   9       17.80       18.90      2.00 o 
  -5  -4   9       19.24       16.76      1.86 o 
  -4  -4   9      323.26      326.68      4.50 o 
  -3  -4   9       16.49       17.17      1.54 o 
  -2  -4   9      886.72      933.09     11.22 o 
  -1  -4   9       89.25       89.44      2.86 o 
   0  -4   9       85.53       84.62      3.00 o 
   1  -4   9      140.58      136.63      3.82 o 
   2  -4   9      950.25     1006.63     14.49 o 
   3  -4   9       67.41       59.78      3.00 o 
   4  -4   9      414.99      435.25      8.95 o 
   5  -4   9      258.35      270.59      7.09 o 
   6  -4   9      170.53      161.71      6.90 o 
   7  -4   9        0.88       -4.04      4.04 o 
   8  -4   9       24.20       21.44      5.63 o 
   9  -4   9       60.18       46.79      6.36 o 
  10  -4   9       18.73       14.72      7.54 o 
 -12  -3   9       58.83       58.87      8.13 o 
 -11  -3   9        4.26        1.14      5.54 o 
 -10  -3   9       48.91       44.83      4.45 o 
  -9  -3   9       83.88       82.58      4.22 o 
  -8  -3   9        1.55        1.23      2.23 o 
  -7  -3   9       66.52       71.36      3.23 o 
  -6  -3   9       71.08       70.54      2.36 o 
  -5  -3   9      461.48      468.63      6.45 o 
  -4  -3   9      146.99      139.81      3.04 o 
  -3  -3   9        2.00        0.91      1.00 o 
  -2  -3   9       58.50       57.01      1.95 o 
  -1  -3   9      141.82      123.46      2.73 o 
   0  -3   9      114.92      113.69      3.13 o 
   1  -3   9       21.33       17.35      1.73 o 
   2  -3   9      223.30      208.86      4.41 o 
   3  -3   9      156.91      156.30      5.18 o 
   4  -3   9      163.44      171.02      5.22 o 
   5  -3   9      151.85      147.13      5.63 o 
   6  -3   9       28.96       22.94      4.18 o 
   7  -3   9      187.05      188.73      7.77 o 
   8  -3   9       40.63       46.38      5.95 o 
   9  -3   9       69.12       73.81      7.00 o 
  10  -3   9        8.41        5.04      7.00 o 
 -12  -2   9       14.11        7.00      6.13 o 
 -11  -2   9       32.53       28.34      6.00 o 
 -10  -2   9      189.26      213.58      7.86 o 
  -9  -2   9        2.05       -1.41      2.41 o 
  -8  -2   9      118.34      118.15      4.00 o 
  -7  -2   9       23.66       23.35      2.23 o 
  -6  -2   9       47.82       42.11      1.77 o 
  -5  -2   9      220.41      229.98      3.91 o 
  -4  -2   9      266.12      238.02      3.86 o 
  -3  -2   9       64.56       59.00      1.68 o 
  -2  -2   9      130.54      122.82      2.45 o 
  -1  -2   9      182.27      183.65      3.36 o 
   0  -2   9      571.66      596.27      7.04 o 
   1  -2   9       46.79       45.06      2.68 o 
   2  -2   9      357.13      375.65      7.00 o 
   3  -2   9      239.92      242.74      5.59 o 
   4  -2   9        3.76        2.36      2.45 o 
   5  -2   9      212.36      203.95      6.22 o 
   6  -2   9      116.22      106.61      6.40 o 
   7  -2   9       15.74        9.81      4.09 o 
   8  -2   9       27.86       27.80      4.81 o 
   9  -2   9       76.83       77.36      6.22 o 
  10  -2   9      143.42      154.48     10.08 o 
 -13  -1   9       11.90       20.62      7.22 o 
 -12  -1   9       56.31       49.10      6.68 o 
 -11  -1   9       23.29       19.35      5.41 o 
 -10  -1   9      243.74      246.15      9.95 o 
  -9  -1   9       79.76       76.27      2.45 o 
  -8  -1   9      282.30      278.67      6.27 o 
  -7  -1   9      271.18      273.63      5.27 o 
  -6  -1   9      196.54      196.82      3.95 o 
  -5  -1   9      135.26      139.90      2.95 o 
  -4  -1   9      443.14      441.47      5.41 o 
  -3  -1   9       30.54       33.07      1.54 o 
  -2  -1   9      526.01      542.08      6.54 o 
  -1  -1   9      237.73      243.42      3.91 o 
   0  -1   9      619.60      650.28      7.81 o 
   1  -1   9      170.91      166.16      3.68 o 
   2  -1   9      842.54      877.94     13.22 o 
   3  -1   9      120.13      113.88      3.82 o 
   4  -1   9      164.33      147.26      4.59 o 
   5  -1   9      174.78      166.11      5.31 o 
   6  -1   9      483.19      467.91     10.08 o 
   7  -1   9      312.49      313.51      9.40 o 
   8  -1   9       81.34       79.99      6.50 o 
   9  -1   9       62.59       52.51      6.13 o 
  10  -1   9        5.79       13.13      7.31 o 
  11  -1   9       66.76       69.45      9.22 o 
 -13   0   9        9.71        9.90      8.13 o 
 -12   0   9       28.92       29.80      5.68 o 
 -11   0   9        0.66        1.32      4.41 o 
 -10   0   9      432.47      491.98     14.22 o 
  -9   0   9      498.97      544.72      9.90 o 
  -8   0   9      460.50      490.75      8.09 o 
  -7   0   9      243.29      225.71      4.41 o 
  -6   0   9       49.39       49.38      2.04 o 
  -5   0   9       49.54       48.97      1.73 o 
  -4   0   9      189.83      192.23      3.09 o 
  -3   0   9     3672.05     3902.45     38.97 o 
  -2   0   9       27.92       30.43      1.54 o 
  -1   0   9      273.65      290.53      4.45 o 
   0   0   9       35.77       32.25      1.41 o 
   1   0   9      257.71      274.36      4.59 o 
   2   0   9      146.60      134.50      2.68 o 
   3   0   9      199.12      215.62      3.82 o 
   4   0   9      167.30      169.61      3.72 o 
   5   0   9       93.95       81.99      3.72 o 
   6   0   9      153.72      166.84      5.45 o 
   7   0   9        0.12        3.32      3.00 o 
   8   0   9       41.95       40.15      4.36 o 
   9   0   9       55.11       52.60      6.04 o 
  10   0   9       30.59       28.80      5.63 o 
  11   0   9        5.10       -5.18     11.86 o 
 -13   1   9       12.36       12.45      8.86 o 
 -12   1   9       55.90       59.73      8.86 o 
 -11   1   9       23.70       20.94      4.36 o 
 -10   1   9      244.98      264.05      7.22 o 
  -9   1   9       79.20       76.13      2.32 o 
  -8   1   9      279.42      282.85      7.31 o 
  -7   1   9      269.78      275.31      6.86 o 
  -6   1   9      198.78      200.36      4.77 o 
  -5   1   9      136.20      138.04      3.86 o 
  -4   1   9      439.95      446.47      6.27 o 
  -3   1   9       30.21       32.61      1.68 o 
  -2   1   9      528.11      545.08      6.72 o 
  -1   1   9      241.12      244.83      4.22 o 
   0   1   9      628.19      649.10      8.72 o 
   1   1   9      177.53      170.66      3.91 o 
   2   1   9      839.06      862.95     12.13 o 
   3   1   9      121.90      111.33      3.77 o 
   4   1   9      164.96      151.94      3.82 o 
   5   1   9      173.42      176.61      4.63 o 
   6   1   9      477.88      454.32      8.99 o 
   7   1   9      307.53      318.55      6.95 o 
   8   1   9       79.18       75.31      5.50 o 
   9   1   9       61.06       57.05      5.91 o 
  10   1   9        6.14        6.27      8.27 o 
  11   1   9       66.45       71.50     14.08 o 
 -12   2   9       14.04       19.08      9.18 o 
 -11   2   9       31.34       48.83     11.54 o 
 -10   2   9      193.20      226.03     13.22 o 
  -9   2   9        2.42        0.09      4.95 o 
  -8   2   9      122.28      118.60      4.95 o 
  -7   2   9       23.21       22.71      2.86 o 
  -6   2   9       48.01       41.20      3.00 o 
  -5   2   9      222.82      225.75      6.27 o 
  -4   2   9      267.62      242.79      5.77 o 
  -3   2   9       66.04       66.50      1.95 o 
  -2   2   9      124.50      115.33      2.73 o 
  -1   2   9      188.29      193.23      3.54 o 
   0   2   9      572.81      593.18      7.90 o 
   1   2   9       46.72       44.56      2.27 o 
   2   2   9      354.46      375.01      6.22 o 
   3   2   9      242.16      257.28      5.18 o 
   4   2   9        4.06        4.54      1.59 o 
   5   2   9      218.93      213.81      5.22 o 
   6   2   9      114.09      120.64      4.41 o 
   7   2   9       16.18       16.85      3.27 o 
   8   2   9       27.82       30.39      4.18 o 
   9   2   9       76.46       78.63      6.40 o 
  10   2   9      141.27      123.37     12.85 o 
 -12   3   9       59.84       58.28     13.58 o 
 -11   3   9        4.11        0.59      7.99 o 
 -10   3   9       48.61       47.60      7.68 o 
  -9   3   9       84.15       81.94      3.82 o 
  -8   3   9        1.30        1.64      4.41 o 
  -7   3   9       69.70       69.09      4.18 o 
  -6   3   9       75.28       68.91      4.09 o 
  -5   3   9      466.87      474.17     10.17 o 
  -4   3   9      148.63      138.09      4.59 o 
  -3   3   9        1.82        2.50      1.45 o 
  -2   3   9       58.04       54.96      2.23 o 
  -1   3   9      141.38      123.60      2.95 o 
   0   3   9      110.78      111.61      3.13 o 
   1   3   9       21.73       19.53      1.36 o 
   2   3   9      225.93      200.73      4.27 o 
   3   3   9      152.90      151.35      3.91 o 
   4   3   9      164.35      165.70      4.09 o 
   5   3   9      152.45      158.75      4.68 o 
   6   3   9       28.74       26.07      2.59 o 
   7   3   9      187.97      197.36      5.77 o 
   8   3   9       41.68       48.15      5.27 o 
   9   3   9       69.32       85.62      8.45 o 
  10   3   9        8.26       -2.54      6.36 o 
 -12   4   9       74.78       82.08     15.26 o 
 -11   4   9       62.00       64.32     10.22 o 
 -10   4   9        2.95        9.81      6.27 o 
  -9   4   9       29.03       25.66      5.72 o 
  -8   4   9        4.50        1.77      4.45 o 
  -7   4   9       60.60       56.73      4.77 o 
  -6   4   9       17.91       15.26      4.63 o 
  -5   4   9       19.79       13.76      2.86 o 
  -4   4   9      324.23      327.05      6.45 o 
  -3   4   9       14.83       13.63      1.82 o 
  -2   4   9      880.22      935.22     12.67 o 
  -1   4   9       86.11       90.76      2.77 o 
   0   4   9       87.42       86.85      2.68 o 
   1   4   9      140.86      137.45      3.45 o 
   2   4   9      951.32     1006.13     13.17 o 
   3   4   9       69.68       65.55      3.54 o 
   4   4   9      414.94      454.60      7.45 o 
   5   4   9      252.12      266.73      5.86 o 
   6   4   9      171.27      175.47      4.45 o 
   7   4   9        0.85       -3.09      3.09 o 
   8   4   9       24.43       26.39      5.50 o 
   9   4   9       61.32       48.69      9.77 o 
  10   4   9       19.29       17.94      8.90 o 
 -11   5   9        5.48        1.91      9.04 o 
 -10   5   9       35.41       41.61      8.40 o 
  -9   5   9        0.90        8.49      7.13 o 
  -8   5   9      116.28      104.75      8.40 o 
  -7   5   9      162.48      158.35      7.86 o 
  -6   5   9       18.15       20.85      4.50 o 
  -5   5   9      183.56      176.61      6.95 o 
  -4   5   9       19.51       22.53      2.63 o 
  -3   5   9       15.95       17.03      2.54 o 
  -2   5   9      250.54      253.64      5.86 o 
  -1   5   9       82.92       77.49      3.50 o 
   0   5   9      137.99      138.50      3.45 o 
   1   5   9       59.78       51.65      2.36 o 
   2   5   9      234.80      243.70      4.81 o 
   3   5   9       17.67       21.49      2.23 o 
   4   5   9       89.74      105.11      3.82 o 
   5   5   9      339.31      385.42      5.91 o 
   6   5   9       74.95       73.95      4.41 o 
   7   5   9      158.65      177.83      7.72 o 
   8   5   9        0.90        1.73      5.72 o 
   9   5   9       52.17       59.55     14.99 o 
 -10   6   9      143.81      148.63     11.54 o 
  -9   6   9       14.92        6.95      7.59 o 
  -8   6   9       23.45       22.76      6.77 o 
  -7   6   9        6.37        2.68      6.95 o 
  -6   6   9        6.99       -0.27      5.27 o 
  -5   6   9      190.68      198.73      6.81 o 
  -4   6   9      163.94      152.08      5.81 o 
  -3   6   9      194.20      190.37      6.13 o 
  -2   6   9      585.74      594.32     11.67 o 
  -1   6   9      123.73      125.37      5.22 o 
   0   6   9       29.08       25.21      3.00 o 
   1   6   9       28.37       24.30      2.95 o 
   2   6   9      105.99       98.30      4.18 o 
   3   6   9       86.78       97.71      4.13 o 
   4   6   9        7.82        4.36      2.32 o 
   5   6   9       66.20       66.09      4.36 o 
   6   6   9       26.64       33.16      4.95 o 
   7   6   9       15.20       16.99      8.54 o 
   8   6   9        7.19       10.40     10.54 o 
  -9   7   9       31.34       26.57     11.04 o 
  -8   7   9       48.49       52.60      7.77 o 
  -7   7   9       11.26        1.68      6.45 o 
  -6   7   9       22.59        8.18      5.50 o 
  -5   7   9       10.00       13.26      3.72 o 
  -4   7   9       89.45       83.76      5.36 o 
  -3   7   9       15.10       16.62      3.41 o 
  -2   7   9       54.44       55.55      4.54 o 
  -1   7   9       43.11       42.15      4.09 o 
   0   7   9       15.82        9.72      3.09 o 
   1   7   9       23.49       25.30      3.41 o 
   2   7   9      208.77      219.12      6.95 o 
   3   7   9      257.12      276.81      8.72 o 
   4   7   9       22.73       23.89      4.77 o 
   5   7   9       24.06       12.85      8.90 o 
   6   7   9        0.26        8.90      8.45 o 
   7   7   9       27.27        8.04     11.49 o 
  -8   8   9       18.90        4.45      9.27 o 
  -7   8   9       48.32       40.25      8.54 o 
  -6   8   9        5.39        8.81      5.04 o 
  -5   8   9       39.51       34.66      5.45 o 
  -4   8   9       25.03       18.40      5.00 o 
  -3   8   9      210.29      208.27      9.99 o 
  -2   8   9       87.87       62.41      5.72 o 
  -1   8   9      119.67      107.70      5.72 o 
   0   8   9        0.93       -0.59      4.09 o 
   1   8   9      148.22      132.77      7.04 o 
   2   8   9       15.93       19.03      4.59 o 
   3   8   9       49.08       53.05      7.81 o 
   4   8   9       21.78       25.35      8.81 o 
   5   8   9       22.32       30.12     20.08 o 
   6   8   9       74.87       85.49     14.44 o 
  -6   9   9       34.15       28.30      9.49 o 
  -5   9   9       31.05       31.71      6.31 o 
  -4   9   9       60.27       54.83      6.95 o 
  -3   9   9       31.33       29.57      6.22 o 
  -2   9   9       25.65       21.17      6.27 o 
  -1   9   9       38.65       46.29      7.04 o 
   0   9   9       37.61       36.66      7.09 o 
   1   9   9       11.70       15.53      5.41 o 
   2   9   9        0.62       -5.77      6.54 o 
   3   9   9       46.24       50.01     11.36 o 
   4   9   9       14.27       11.86      8.77 o 
  -3  10   9       52.36       54.19      9.18 o 
  -2  10   9        5.55       18.71      7.86 o 
  -1  10   9       32.44       13.85      9.13 o 
   0  10   9        2.06        1.64      7.54 o 
   1  10   9       11.86        7.13      9.08 o 
  -6  -9  10        7.39       12.72     11.45 o 
  -5  -9  10       17.34        4.95      6.68 o 
  -4  -9  10        2.10       -1.95      5.91 o 
  -3  -9  10       88.12       77.72      8.09 o 
  -2  -9  10        0.77       -3.32      5.41 o 
  -1  -9  10        7.98        4.09      5.95 o 
   0  -9  10      174.73      200.91     10.04 o 
   1  -9  10        6.39       14.04      6.68 o 
   2  -9  10       42.31       41.38      7.45 o 
   3  -9  10      110.99      125.91     10.13 o 
  -8  -8  10        6.94        6.00     10.63 o 
  -7  -8  10       15.51        9.90      8.77 o 
  -6  -8  10       63.21       57.55     10.49 o 
  -5  -8  10       99.36      121.60     10.08 o 
  -4  -8  10      130.86      127.41      9.49 o 
  -3  -8  10       55.65       64.32      6.40 o 
  -2  -8  10        3.11        3.00      4.68 o 
  -1  -8  10       41.23       54.69      6.81 o 
   0  -8  10       58.40       59.00      5.13 o 
   1  -8  10      259.94      283.17     10.67 o 
   2  -8  10       50.91       39.52      6.90 o 
   3  -8  10       54.24       49.47      7.54 o 
   4  -8  10        1.81        2.45      6.50 o 
   5  -8  10        2.57        6.18      7.68 o 
  -9  -7  10       50.00       53.10      7.27 o 
  -8  -7  10       27.23       21.89      5.81 o 
  -7  -7  10        3.49        2.63      4.59 o 
  -6  -7  10       46.53       45.70      4.91 o 
  -5  -7  10       86.61       71.72      5.18 o 
  -4  -7  10       74.39       58.91      4.72 o 
  -3  -7  10      306.67      310.06      7.63 o 
  -2  -7  10       49.50       46.38      4.54 o 
  -1  -7  10      146.23      139.81      6.27 o 
   0  -7  10       10.83        6.90      4.04 o 
   1  -7  10       12.40       12.85      4.95 o 
   2  -7  10      233.28      233.34     10.36 o 
   3  -7  10      251.92      259.41     11.04 o 
   4  -7  10       36.00       28.07      6.59 o 
   5  -7  10       17.83       14.08      6.45 o 
   6  -7  10       31.03       17.31      7.72 o 
   7  -7  10        3.10       11.90      8.49 o 
 -10  -6  10       39.41       33.43      6.31 o 
  -9  -6  10        4.43       -2.09      5.86 o 
  -8  -6  10       17.31       27.57      5.45 o 
  -7  -6  10       24.15       27.84      4.72 o 
  -6  -6  10      127.78      121.46      5.00 o 
  -5  -6  10      144.66      150.08      3.91 o 
  -4  -6  10       15.06       15.26      2.41 o 
  -3  -6  10      128.98      125.87      3.95 o 
  -2  -6  10        6.34        3.86      2.59 o 
  -1  -6  10       85.54       82.26      4.09 o 
   0  -6  10       76.32       68.32      4.13 o 
   1  -6  10      290.73      311.15      9.13 o 
   2  -6  10       28.55       24.85      4.00 o 
   3  -6  10      348.52      363.98     10.13 o 
   4  -6  10      105.44       98.57      7.00 o 
   5  -6  10       13.35       10.99      5.41 o 
   6  -6  10        6.43        8.77      5.59 o 
   7  -6  10       92.03       91.12      9.18 o 
   8  -6  10        4.72       -1.50      8.54 o 
 -11  -5  10        3.92        4.91      7.68 o 
 -10  -5  10       24.64       28.57      6.18 o 
  -9  -5  10       31.37       34.98      5.45 o 
  -8  -5  10       36.17       35.38      4.04 o 
  -7  -5  10       91.49       89.53      3.54 o 
  -6  -5  10      195.29      202.68      5.22 o 
  -5  -5  10      101.77       92.21      3.91 o 
  -4  -5  10      202.02      208.08      4.32 o 
  -3  -5  10       67.30       65.05      2.63 o 
  -2  -5  10       21.56       24.39      1.41 o 
  -1  -5  10       12.66       12.72      2.13 o 
   0  -5  10       89.71       79.45      3.82 o 
   1  -5  10      374.52      384.87      8.18 o 
   2  -5  10      237.36      248.33      7.13 o 
   3  -5  10      477.21      495.70     11.31 o 
   4  -5  10       49.05       45.79      3.91 o 
   5  -5  10      106.92      103.70      7.40 o 
   6  -5  10       40.41       47.56      6.09 o 
   7  -5  10       72.66       75.58      7.31 o 
   8  -5  10       18.91       12.67      6.31 o 
   9  -5  10        0.52       14.31      9.36 o 
 -11  -4  10        2.48        7.68      7.31 o 
 -10  -4  10        2.89        2.63      4.91 o 
  -9  -4  10        5.39        4.45      3.82 o 
  -8  -4  10       15.30       10.04      2.77 o 
  -7  -4  10      206.63      203.45      5.81 o 
  -6  -4  10       51.86       49.33      2.63 o 
  -5  -4  10      512.46      540.26      7.99 o 
  -4  -4  10      112.56      110.79      3.13 o 
  -3  -4  10       98.67      101.29      2.77 o 
  -2  -4  10      139.35      134.32      3.09 o 
  -1  -4  10       16.15       14.31      1.91 o 
   0  -4  10      112.88      104.38      3.54 o 
   1  -4  10        6.35        8.90      2.13 o 
   2  -4  10      152.41      138.36      3.86 o 
   3  -4  10      793.84      816.85     13.90 o 
   4  -4  10      233.90      242.92      8.45 o 
   5  -4  10      184.93      184.96      7.81 o 
   6  -4  10       30.91       28.71      4.86 o 
   7  -4  10       22.92       23.71      5.72 o 
   8  -4  10       47.43       42.93      6.68 o 
   9  -4  10       17.42       21.62      6.31 o 
 -12  -3  10       31.31       36.43      7.63 o 
 -11  -3  10        6.29        1.95      6.59 o 
 -10  -3  10       66.41       62.73      5.81 o 
  -9  -3  10       77.83       71.68      4.72 o 
  -8  -3  10       34.07       31.48      3.41 o 
  -7  -3  10       26.99       22.44      2.73 o 
  -6  -3  10      304.35      309.47      5.31 o 
  -5  -3  10       36.03       32.61      2.04 o 
  -4  -3  10      255.47      245.42      4.68 o 
  -3  -3  10       84.48       74.27      2.09 o 
  -2  -3  10      376.11      362.80      5.18 o 
  -1  -3  10      608.37      614.40      7.95 o 
   0  -3  10      815.53      844.24     10.22 o 
   1  -3  10      584.53      579.15      9.90 o 
   2  -3  10     1748.21     1868.40     25.62 o 
   3  -3  10       72.06       67.41      4.04 o 
   4  -3  10      968.86     1005.58     16.31 o 
   5  -3  10      273.03      286.03      9.18 o 
   6  -3  10      133.61      130.00      6.31 o 
   7  -3  10       12.02       12.36      5.22 o 
   8  -3  10       18.15       19.03      4.95 o 
   9  -3  10       23.63       16.40      5.59 o 
  10  -3  10       11.94        9.95      7.59 o 
 -12  -2  10       73.02       69.00      8.13 o 
 -11  -2  10       46.88       51.74      6.31 o 
 -10  -2  10       51.22       61.19      4.68 o 
  -9  -2  10        1.57        3.13      2.59 o 
  -8  -2  10       13.44       11.17      2.63 o 
  -7  -2  10        9.07       10.67      2.13 o 
  -6  -2  10      133.79      142.45      3.27 o 
  -5  -2  10      142.36      140.31      3.18 o 
  -4  -2  10      705.07      718.78      8.95 o 
  -3  -2  10       96.29       95.71      2.27 o 
  -2  -2  10      278.85      277.81      4.45 o 
  -1  -2  10       37.32       32.30      1.77 o 
   0  -2  10      889.37      886.62     11.63 o 
   1  -2  10      449.30      443.97      8.45 o 
   2  -2  10      218.48      203.41      5.18 o 
   3  -2  10      109.78      100.52      3.95 o 
   4  -2  10      168.30      153.21      5.13 o 
   5  -2  10      203.30      206.36      7.22 o 
   6  -2  10       42.41       38.79      4.59 o 
   7  -2  10      213.68      212.08      7.68 o 
   8  -2  10        1.50        0.86      3.77 o 
   9  -2  10       59.16       55.01      6.72 o 
  10  -2  10       14.98       16.58      8.99 o 
 -12  -1  10       53.00       56.96      7.22 o 
 -11  -1  10        4.47        3.54      4.81 o 
 -10  -1  10      370.13      390.19     10.67 o 
  -9  -1  10      223.86      240.70      6.22 o 
  -8  -1  10        2.15        0.91      2.00 o 
  -7  -1  10        2.73        3.54      1.86 o 
  -6  -1  10       71.11       71.86      2.36 o 
  -5  -1  10       15.25       14.31      1.64 o 
  -4  -1  10      101.44      108.43      2.45 o 
  -3  -1  10      589.35      583.51      7.72 o 
  -2  -1  10       73.13       72.45      2.23 o 
  -1  -1  10      238.12      243.20      4.09 o 
   0  -1  10      515.88      523.32      7.40 o 
   1  -1  10      166.99      170.70      3.86 o 
   2  -1  10      221.02      220.21      4.91 o 
   3  -1  10      231.41      228.66      5.45 o 
   4  -1  10       94.11       87.58      3.77 o 
   5  -1  10        7.40        2.54      2.36 o 
   6  -1  10      347.46      360.62      9.54 o 
   7  -1  10        4.71        2.63      4.32 o 
   8  -1  10       20.33       20.03      5.41 o 
   9  -1  10        9.69       14.08      6.13 o 
  10  -1  10       41.50       47.74      8.81 o 
 -12   0  10        1.53       -1.32      5.31 o 
 -11   0  10       85.10       78.49      6.22 o 
 -10   0  10        6.87        2.13      3.59 o 
  -9   0  10       49.80       47.33      2.73 o 
  -8   0  10      296.68      319.83      5.77 o 
  -7   0  10      119.19      116.42      2.86 o 
  -6   0  10       89.22       87.12      2.54 o 
  -5   0  10       21.78       26.75      1.54 o 
  -4   0  10        5.71        2.23      1.18 o 
  -3   0  10      303.09      328.00      5.00 o 
  -2   0  10      242.97      241.74      3.91 o 
  -1   0  10      399.75      416.90      6.04 o 
   0   0  10      146.99      163.89      3.27 o 
   1   0  10      303.50      310.60      6.09 o 
   2   0  10       36.13       30.93      1.91 o 
   3   0  10      133.18      122.23      2.59 o 
   4   0  10      340.58      323.05      5.72 o 
   5   0  10      276.41      297.20      6.72 o 
   6   0  10        3.82        4.50      3.00 o 
   7   0  10      240.01      266.50      8.95 o 
   8   0  10       52.10       57.82      6.22 o 
   9   0  10        0.57        0.50      6.36 o 
  10   0  10        5.28        2.23      6.86 o 
 -12   1  10       52.97       48.01     11.17 o 
 -11   1  10        4.94        3.27      5.91 o 
 -10   1  10      372.97      386.78     15.40 o 
  -9   1  10      223.92      230.98      7.18 o 
  -8   1  10        2.61        2.13      2.73 o 
  -7   1  10        3.20        3.32      2.32 o 
  -6   1  10       71.57       71.50      3.09 o 
  -5   1  10       15.87       13.90      2.00 o 
  -4   1  10       97.72      105.93      2.45 o 
  -3   1  10      592.56      583.87      7.59 o 
  -2   1  10       68.43       66.68      2.32 o 
  -1   1  10      242.13      244.65      4.27 o 
   0   1  10      520.51      534.04      7.63 o 
   1   1  10      167.15      169.34      4.36 o 
   2   1  10      219.00      213.26      4.86 o 
   3   1  10      232.82      231.93      5.77 o 
   4   1  10       97.06       92.03      4.00 o 
   5   1  10        7.37        5.04      2.00 o 
   6   1  10      347.20      344.49      8.63 o 
   7   1  10        4.38       -0.59      2.86 o 
   8   1  10       20.20       16.94      4.68 o 
   9   1  10        9.22        9.99      5.86 o 
  10   1  10       40.44       35.02      9.81 o 
 -12   2  10       72.09       70.45     11.99 o 
 -11   2  10       48.21       50.65     10.81 o 
 -10   2  10       50.66       46.42      8.49 o 
  -9   2  10        1.56        0.27      2.73 o 
  -8   2  10       12.93       11.67      3.23 o 
  -7   2  10        9.83        9.99      3.00 o 
  -6   2  10      136.41      144.49      5.50 o 
  -5   2  10      140.46      137.50      4.86 o 
  -4   2  10      708.00      728.82     13.08 o 
  -3   2  10       95.58       90.71      2.91 o 
  -2   2  10      277.96      275.63      4.41 o 
  -1   2  10       39.17       35.98      2.00 o 
   0   2  10      892.05      879.76     11.63 o 
   1   2  10      444.78      435.84      7.31 o 
   2   2  10      217.37      202.00      4.59 o 
   3   2  10      111.83      104.34      3.54 o 
   4   2  10      168.79      150.94      5.13 o 
   5   2  10      202.05      200.36      5.36 o 
   6   2  10       42.44       40.93      3.45 o 
   7   2  10      213.62      213.53      6.63 o 
   8   2  10        1.39        4.45      3.68 o 
   9   2  10       57.92       51.69      7.45 o 
  10   2  10       14.52       14.40      9.90 o 
 -12   3  10       31.72       23.44     11.45 o 
 -11   3  10        6.12       -7.63      9.63 o 
 -10   3  10       69.23       57.64      9.04 o 
  -9   3  10       76.48       75.81      7.27 o 
  -8   3  10       33.15       27.80      5.31 o 
  -7   3  10       25.68       27.16      4.04 o 
  -6   3  10      303.17      317.96      9.77 o 
  -5   3  10       35.20       34.98      3.32 o 
  -4   3  10      253.74      248.28      6.81 o 
  -3   3  10       83.10       71.18      2.73 o 
  -2   3  10      375.76      365.02      6.31 o 
  -1   3  10      609.79      610.63      9.22 o 
   0   3  10      817.88      839.60     12.04 o 
   1   3  10      584.16      568.29      8.95 o 
   2   3  10     1744.96     1812.25     23.39 o 
   3   3  10       74.95       68.73      3.09 o 
   4   3  10      968.09     1016.71     17.81 o 
   5   3  10      278.28      299.39      6.59 o 
   6   3  10      134.01      134.04      4.95 o 
   7   3  10       11.48        9.86      3.18 o 
   8   3  10       18.24       20.58      5.81 o 
   9   3  10       23.75       23.44      7.22 o 
  10   3  10       12.45       25.03     13.17 o 
 -11   4  10        2.37       13.49      8.72 o 
 -10   4  10        3.02       -5.95      7.72 o 
  -9   4  10        5.43       10.58      6.77 o 
  -8   4  10       15.95       12.45      5.09 o 
  -7   4  10      204.82      194.41      9.08 o 
  -6   4  10       49.46       46.97      4.68 o 
  -5   4  10      509.76      544.49     11.76 o 
  -4   4  10      109.30      112.97      5.04 o 
  -3   4  10       98.86       98.61      3.36 o 
  -2   4  10      139.95      141.90      3.72 o 
  -1   4  10       15.05       15.26      2.00 o 
   0   4  10      114.61      110.88      3.13 o 
   1   4  10        5.28        5.31      2.04 o 
   2   4  10      157.02      140.54      4.54 o 
   3   4  10      798.52      799.36     15.72 o 
   4   4  10      235.62      249.60      5.54 o 
   5   4  10      184.46      189.10      4.68 o 
   6   4  10       31.42       34.52      3.18 o 
   7   4  10       24.16       27.03      5.22 o 
   8   4  10       47.17       40.15      6.36 o 
   9   4  10       17.53       12.58      9.95 o 
 -11   5  10        3.78        3.27     11.86 o 
 -10   5  10       23.77       17.40     10.17 o 
  -9   5  10       32.20       28.34      7.72 o 
  -8   5  10       35.72       35.11      6.81 o 
  -7   5  10       92.11       73.99      6.04 o 
  -6   5  10      195.50      196.27      8.54 o 
  -5   5  10      100.23       95.57      6.09 o 
  -4   5  10      201.93      217.26      6.31 o 
  -3   5  10       69.01       69.72      3.59 o 
  -2   5  10       20.37       24.66      2.95 o 
  -1   5  10       11.72       14.13      2.09 o 
   0   5  10       89.66       86.94      3.04 o 
   1   5  10      374.83      386.78      7.13 o 
   2   5  10      240.09      255.10      5.50 o 
   3   5  10      470.24      485.85     11.72 o 
   4   5  10       52.00       53.51      4.59 o 
   5   5  10      103.25      104.29      7.27 o 
   6   5  10       41.93       32.89      6.22 o 
   7   5  10       72.53       84.49      8.18 o 
   8   5  10       18.87       11.45      8.31 o 
   9   5  10        0.46       -8.22      8.22 o 
 -10   6  10       39.97       66.00     11.90 o 
  -9   6  10        4.46       -7.68      7.68 o 
  -8   6  10       17.73       12.31      8.04 o 
  -7   6  10       23.27       28.71      6.59 o 
  -6   6  10      126.31      126.23      8.54 o 
  -5   6  10      148.56      163.89      5.77 o 
  -4   6  10       14.45       13.26      3.18 o 
  -3   6  10      130.53      124.37      5.45 o 
  -2   6  10        6.47        6.81      2.95 o 
  -1   6  10       83.35       84.17      4.27 o 
   0   6  10       77.28       76.17      4.63 o 
   1   6  10      287.45      306.74      7.40 o 
   2   6  10       28.56       28.66      2.91 o 
   3   6  10      343.79      356.16      8.90 o 
   4   6  10      104.50      108.43      8.13 o 
   5   6  10       13.42        4.22      4.59 o 
   6   6  10        6.87        9.45      6.95 o 
   7   6  10       92.86       76.45      9.99 o 
   8   6  10        4.66        2.77      8.54 o 
  -9   7  10       49.60       47.42      9.31 o 
  -8   7  10       27.11       28.66      9.22 o 
  -7   7  10        3.47        0.27      7.27 o 
  -6   7  10       46.52       36.61      7.40 o 
  -5   7  10       86.39       89.17      5.81 o 
  -4   7  10       76.64       74.86      5.45 o 
  -3   7  10      306.64      290.44      9.68 o 
  -2   7  10       48.51       44.51      4.59 o 
  -1   7  10      144.25      141.49      5.81 o 
   0   7  10       10.63       10.63      4.13 o 
   1   7  10       12.46       10.63      4.09 o 
   2   7  10      234.66      257.50      8.72 o 
   3   7  10      251.54      263.32     10.81 o 
   4   7  10       36.07       31.02      7.95 o 
   5   7  10       17.93        9.18     10.36 o 
   6   7  10       31.10       32.48      9.72 o 
   7   7  10        3.25       17.08     12.17 o 
  -8   8  10        7.04       11.95     12.04 o 
  -7   8  10       14.77        2.77      9.36 o 
  -6   8  10       63.08       70.22      8.77 o 
  -5   8  10      101.50      112.01      7.59 o 
  -4   8  10      130.21      138.45      7.45 o 
  -3   8  10       56.25       62.09      6.36 o 
  -2   8  10        3.24       -3.68      3.91 o 
  -1   8  10       40.86       48.38      6.22 o 
   0   8  10       57.86       55.92      5.81 o 
   1   8  10      259.45      280.53     10.31 o 
   2   8  10       51.29       41.24      6.72 o 
   3   8  10       53.54       45.83      6.81 o 
   4   8  10        1.79        8.99      8.49 o 
   5   8  10        2.50       -9.22     11.58 o 
  -6   9  10        7.35       -1.00      9.36 o 
  -5   9  10       17.63       17.31      6.09 o 
  -4   9  10        2.18        7.40      5.86 o 
  -3   9  10       88.55       89.57      8.13 o 
  -2   9  10        0.55       -5.09      5.09 o 
  -1   9  10        8.29        1.04      5.09 o 
   0   9  10      174.85      188.33      9.63 o 
   1   9  10        6.39        3.77      6.81 o 
   2   9  10       42.26       31.39      8.27 o 
   3   9  10      111.15      108.20     14.17 o 
  -5  -9  11       12.59       12.81      9.36 o 
  -4  -9  11       28.87       29.21      8.72 o 
  -3  -9  11        5.47        0.95      5.81 o 
  -2  -9  11       12.80       18.99      7.27 o 
  -1  -9  11        4.63       -0.68      5.68 o 
   0  -9  11       83.51       85.49      9.40 o 
   1  -9  11       33.43       29.62      8.04 o 
   2  -9  11       70.15       62.96     11.04 o 
  -7  -8  11        9.20       13.13      9.54 o 
  -6  -8  11       12.82       11.08     11.08 o 
  -5  -8  11       63.85       70.91      7.95 o 
  -4  -8  11       27.18       22.71      6.50 o 
  -3  -8  11       51.31       42.93      6.40 o 
  -2  -8  11       60.09       71.68      7.27 o 
  -1  -8  11       61.15       57.87      7.18 o 
   0  -8  11      142.08      157.85     10.08 o 
   1  -8  11       17.92        8.59      5.41 o 
   2  -8  11       24.83       16.03      5.91 o 
   3  -8  11        8.66        2.32      6.72 o 
   4  -8  11       65.49       83.72      9.90 o 
   5  -8  11       27.25       28.89      9.36 o 
  -9  -7  11       20.91        0.05      7.63 o 
  -8  -7  11       40.68       24.98      6.77 o 
  -7  -7  11       29.37       27.62      5.81 o 
  -6  -7  11       71.63       68.18      7.18 o 
  -5  -7  11      137.62      150.12      7.04 o 
  -4  -7  11       60.59       58.51      6.50 o 
  -3  -7  11       26.90       22.58      5.18 o 
  -2  -7  11       42.65       41.11      4.91 o 
  -1  -7  11       28.40       19.62      3.50 o 
   0  -7  11       48.80       53.55      6.59 o 
   1  -7  11       63.70       72.31      7.22 o 
   2  -7  11      422.87      434.97     14.04 o 
   3  -7  11        0.26       -3.18      5.45 o 
   4  -7  11       23.93       23.44      5.91 o 
   5  -7  11       11.92        6.77      6.54 o 
   6  -7  11        5.53       -7.86      8.59 o 
 -10  -6  11       12.47       10.31      5.91 o 
  -9  -6  11       32.96       38.56      6.63 o 
  -8  -6  11       29.70       29.98      5.95 o 
  -7  -6  11       57.41       63.96      5.50 o 
  -6  -6  11       74.92       77.13      4.50 o 
  -5  -6  11       19.67       19.30      3.45 o 
  -4  -6  11       41.88       37.16      2.91 o 
  -3  -6  11      139.70      150.08      3.91 o 
  -2  -6  11      420.66      428.52      9.68 o 
  -1  -6  11       79.47       74.59      4.45 o 
   0  -6  11      122.45      108.38      5.91 o 
   1  -6  11       67.76       64.00      4.72 o 
   2  -6  11       38.97       42.02      6.13 o 
   3  -6  11       40.73       37.47      5.63 o 
   4  -6  11       93.18      100.34      7.31 o 
   5  -6  11       99.62       91.94      7.31 o 
   6  -6  11       17.48       10.31      5.95 o 
   7  -6  11       19.90       16.72      8.18 o 
 -11  -5  11       38.10       43.29     10.36 o 
 -10  -5  11       61.09       58.10      8.40 o 
  -9  -5  11        9.91        7.54      5.36 o 
  -8  -5  11       12.59       13.54      3.82 o 
  -7  -5  11       16.89       10.27      3.36 o 
  -6  -5  11       53.38       59.64      3.45 o 
  -5  -5  11       74.81       69.68      3.82 o 
  -4  -5  11       86.40       83.40      2.86 o 
  -3  -5  11       35.89       35.11      2.23 o 
  -2  -5  11       30.48       24.94      2.54 o 
  -1  -5  11      220.60      216.85      5.50 o 
   0  -5  11       36.96       38.52      3.36 o 
   1  -5  11      129.97      132.50      5.22 o 
   2  -5  11      144.36      154.80      5.68 o 
   3  -5  11       38.66       43.65      3.68 o 
   4  -5  11       87.95       92.71      5.95 o 
   5  -5  11       12.51       10.22      6.04 o 
   6  -5  11       49.33       36.29      6.45 o 
   7  -5  11       36.50       28.93      7.13 o 
   8  -5  11       39.69       32.52      7.68 o 
 -11  -4  11       14.29       19.71      8.40 o 
 -10  -4  11       10.56       16.49      4.95 o 
  -9  -4  11       12.71       15.04      4.00 o 
  -8  -4  11      170.40      186.74      6.90 o 
  -7  -4  11      116.70      117.10      3.68 o 
  -6  -4  11       79.89       75.49      3.27 o 
  -5  -4  11       64.23       58.87      3.09 o 
  -4  -4  11       29.33       24.94      2.41 o 
  -3  -4  11      399.07      404.59      6.09 o 
  -2  -4  11      288.24      280.76      4.77 o 
  -1  -4  11     1136.67     1247.73     16.17 o 
   0  -4  11      735.56      779.01     11.81 o 
   1  -4  11      342.57      340.49      6.63 o 
   2  -4  11      288.50      301.11      8.27 o 
   3  -4  11       64.18       60.69      4.81 o 
   4  -4  11      156.80      149.90      6.86 o 
   5  -4  11      307.39      309.92      9.72 o 
   6  -4  11       20.86       27.07      5.00 o 
   7  -4  11       67.67       51.37      7.22 o 
   8  -4  11       11.33       12.95      7.04 o 
   9  -4  11       15.48       14.67      7.40 o 
 -12  -3  11       18.55        7.81      8.18 o 
 -11  -3  11       31.52       30.25      6.77 o 
 -10  -3  11        2.51        2.45      4.45 o 
  -9  -3  11       50.43       44.74      4.81 o 
  -8  -3  11       78.86       81.44      4.32 o 
  -7  -3  11       88.39       78.22      3.68 o 
  -6  -3  11      463.79      496.70      7.77 o 
  -5  -3  11      391.40      412.03      6.77 o 
  -4  -3  11      464.56      477.90      7.18 o 
  -3  -3  11      210.49      225.80      3.91 o 
  -2  -3  11      151.14      157.71      3.23 o 
  -1  -3  11       23.64       19.58      1.45 o 
   0  -3  11       86.78       86.21      2.18 o 
   1  -3  11       81.65       76.63      3.82 o 
   2  -3  11      203.29      193.50      5.54 o 
   3  -3  11      215.86      205.54      6.72 o 
   4  -3  11       18.85       15.94      4.00 o 
   5  -3  11       16.69       12.22      3.91 o 
   6  -3  11       42.18       52.51      5.27 o 
   7  -3  11        6.72        3.23      6.18 o 
   8  -3  11       68.15       73.54      7.13 o 
   9  -3  11       39.58       42.88      8.13 o 
 -12  -2  11       21.66        3.45      7.45 o 
 -11  -2  11      107.20      100.89      7.95 o 
 -10  -2  11      128.22      130.96      6.13 o 
  -9  -2  11      155.62      175.06      6.36 o 
  -8  -2  11       54.86       55.37      3.32 o 
  -7  -2  11       68.09       67.64      3.04 o 
  -6  -2  11      128.87      129.55      3.32 o 
  -5  -2  11      225.30      221.12      4.32 o 
  -4  -2  11      127.66      120.42      3.32 o 
  -3  -2  11      406.16      415.31      5.95 o 
  -2  -2  11        2.43        4.36      1.54 o 
  -1  -2  11      453.22      454.51      6.68 o 
   0  -2  11      145.00      139.77      3.41 o 
   1  -2  11      109.62      103.93      3.86 o 
   2  -2  11      270.50      263.32      6.40 o 
   3  -2  11      244.89      238.20      6.04 o 
   4  -2  11      323.46      343.26      8.99 o 
   5  -2  11      125.58      130.82      6.36 o 
   6  -2  11       29.51       24.17      4.00 o 
   7  -2  11       17.46       13.94      5.04 o 
   8  -2  11      102.49      102.75      7.22 o 
   9  -2  11        2.54       -0.45      6.72 o 
 -12  -1  11       18.20       19.30      6.68 o 
 -11  -1  11      112.48      122.19      7.63 o 
 -10  -1  11       53.81       52.96      5.68 o 
  -9  -1  11       53.95       54.60      3.91 o 
  -8  -1  11        5.56        6.68      2.23 o 
  -7  -1  11      110.02      109.38      3.23 o 
  -6  -1  11      257.77      265.54      4.77 o 
  -5  -1  11      140.43      136.18      3.32 o 
  -4  -1  11       77.11       78.04      2.45 o 
  -3  -1  11       41.19       41.29      1.95 o 
  -2  -1  11      155.58      153.03      3.18 o 
  -1  -1  11       50.83       49.51      2.04 o 
   0  -1  11      182.92      185.87      3.95 o 
   1  -1  11      931.14      965.34     13.81 o 
   2  -1  11      353.01      351.85      6.81 o 
   3  -1  11       69.37       66.41      3.23 o 
   4  -1  11       42.46       42.47      2.95 o 
   5  -1  11        9.04        6.77      2.59 o 
   6  -1  11       28.92       31.48      4.13 o 
   7  -1  11      244.97      263.59      9.72 o 
   8  -1  11       12.66       10.77      5.81 o 
   9  -1  11       83.21       71.54      8.68 o 
  10  -1  11       13.36       20.08      8.40 o 
 -12   0  11        0.00        1.09      7.90 o 
 -11   0  11       65.96       83.40      5.63 o 
 -10   0  11        0.49        1.36      3.23 o 
  -9   0  11        5.16        4.04      1.95 o 
  -8   0  11       87.38       76.99      2.68 o 
  -7   0  11        6.05        5.31      1.50 o 
  -6   0  11      343.43      342.22      5.22 o 
  -5   0  11      110.57      108.24      3.04 o 
  -4   0  11        9.84        6.36      1.36 o 
  -3   0  11      201.59      209.54      3.77 o 
  -2   0  11        4.05        4.18      1.41 o 
  -1   0  11     1547.56     1557.25     18.03 o 
   0   0  11      458.80      481.99      6.81 o 
   1   0  11       20.82       23.26      2.41 o 
   2   0  11       69.14       71.59      2.63 o 
   3   0  11       44.23       46.70      2.27 o 
   4   0  11       46.15       36.79      1.86 o 
   5   0  11       36.29       42.88      2.82 o 
   6   0  11      137.59      144.54      5.63 o 
   7   0  11       34.41       35.52      4.86 o 
   8   0  11       51.16       42.38      7.36 o 
   9   0  11        2.55       -5.91      7.04 o 
  10   0  11        6.07       10.45     15.22 o 
 -12   1  11       17.42       10.04      9.04 o 
 -11   1  11      111.36      102.29     11.76 o 
 -10   1  11       52.77       52.33      8.99 o 
  -9   1  11       54.12       58.28      4.45 o 
  -8   1  11        5.75        3.91      3.86 o 
  -7   1  11      113.65      118.69      4.45 o 
  -6   1  11      251.47      266.18      6.13 o 
  -5   1  11      138.05      134.82      4.00 o 
  -4   1  11       74.88       78.67      2.45 o 
  -3   1  11       42.33       44.11      1.95 o 
  -2   1  11      155.42      152.30      3.54 o 
  -1   1  11       50.53       48.42      2.18 o 
   0   1  11      183.23      177.29      3.95 o 
   1   1  11      921.43      939.94     13.67 o 
   2   1  11      352.18      349.03      7.04 o 
   3   1  11       69.57       64.77      3.41 o 
   4   1  11       42.72       40.38      3.54 o 
   5   1  11        9.22        7.54      2.82 o 
   6   1  11       29.89       31.07      3.04 o 
   7   1  11      245.72      256.28      8.54 o 
   8   1  11       11.68       16.26      6.18 o 
   9   1  11       83.26       77.86      8.54 o 
  10   1  11       12.68       16.81     11.31 o 
 -12   2  11       21.92       27.48     12.72 o 
 -11   2  11      107.93       85.30     12.31 o 
 -10   2  11      128.22      141.54     11.76 o 
  -9   2  11      153.14      157.66      7.18 o 
  -8   2  11       53.39       51.33      4.27 o 
  -7   2  11       66.05       62.23      4.81 o 
  -6   2  11      128.02      123.55      5.77 o 
  -5   2  11      225.95      221.48      7.13 o 
  -4   2  11      126.42      119.19      4.18 o 
  -3   2  11      401.80      405.54      6.72 o 
  -2   2  11        3.22        4.91      1.50 o 
  -1   2  11      452.14      447.01      6.72 o 
   0   2  11      147.70      141.08      3.63 o 
   1   2  11      109.54      107.29      3.63 o 
   2   2  11      269.05      267.00      5.45 o 
   3   2  11      250.20      243.92      5.45 o 
   4   2  11      324.02      327.68      8.72 o 
   5   2  11      125.65      123.19      6.22 o 
   6   2  11       30.35       32.30      2.73 o 
   7   2  11       16.81       15.40      3.95 o 
   8   2  11      102.61      103.57      7.13 o 
   9   2  11        2.32       -2.18      8.09 o 
 -12   3  11       18.85       36.38     11.49 o 
 -11   3  11       32.19       34.93     10.22 o 
 -10   3  11        2.72       -2.59      7.09 o 
  -9   3  11       50.48       41.88      6.59 o 
  -8   3  11       77.53       80.76      6.40 o 
  -7   3  11       89.73       72.04      4.86 o 
  -6   3  11      464.50      517.64     12.72 o 
  -5   3  11      393.05      404.09      9.72 o 
  -4   3  11      464.36      479.22      9.81 o 
  -3   3  11      208.24      221.17      4.95 o 
  -2   3  11      151.18      150.49      4.22 o 
  -1   3  11       25.05       22.67      2.27 o 
   0   3  11       90.48       85.62      3.32 o 
   1   3  11       85.81       82.44      3.13 o 
   2   3  11      207.36      202.91      4.91 o 
   3   3  11      218.33      202.32      5.54 o 
   4   3  11       18.66       22.85      3.27 o 
   5   3  11       16.43       14.26      3.18 o 
   6   3  11       40.63       37.93      4.09 o 
   7   3  11        5.94        8.59      4.22 o 
   8   3  11       67.51       71.22      8.36 o 
   9   3  11       40.15       49.51     10.13 o 
 -11   4  11       14.78       18.90     12.95 o 
 -10   4  11       11.45        8.77     11.26 o 
  -9   4  11       13.20       12.36      6.18 o 
  -8   4  11      171.14      179.01     11.58 o 
  -7   4  11      117.79      105.97      9.04 o 
  -6   4  11       80.34       79.13      6.31 o 
  -5   4  11       65.01       54.87      6.22 o 
  -4   4  11       30.83       23.35      3.32 o 
  -3   4  11      406.36      415.12      7.72 o 
  -2   4  11      291.83      284.40      5.50 o 
  -1   4  11     1142.52     1227.47     16.90 o 
   0   4  11      735.37      789.59     11.76 o 
   1   4  11      342.54      346.72      7.77 o 
   2   4  11      290.19      304.88      8.68 o 
   3   4  11       63.35       48.51      4.27 o 
   4   4  11      154.37      163.75      4.36 o 
   5   4  11      303.90      333.50      9.04 o 
   6   4  11       20.19       21.71      4.22 o 
   7   4  11       66.74       60.82      8.13 o 
   8   4  11       11.30        8.13      5.68 o 
   9   4  11       15.67       21.21     19.53 o 
 -11   5  11       38.63       53.55     14.22 o 
 -10   5  11       60.85       50.74     12.81 o 
  -9   5  11        9.83       -4.32      7.40 o 
  -8   5  11       12.98        4.18      7.49 o 
  -7   5  11       17.40       18.26      4.77 o 
  -6   5  11       53.54       58.51      6.90 o 
  -5   5  11       77.33       76.86      5.59 o 
  -4   5  11       84.04       80.72      3.91 o 
  -3   5  11       35.27       34.79      3.18 o 
  -2   5  11       30.61       26.39      2.50 o 
  -1   5  11      219.50      225.16      5.18 o 
   0   5  11       37.14       40.11      2.73 o 
   1   5  11      132.86      142.99      4.32 o 
   2   5  11      140.00      156.26      5.09 o 
   3   5  11       38.83       39.29      4.50 o 
   4   5  11       87.22       92.80      5.91 o 
   5   5  11       12.53       15.49      4.81 o 
   6   5  11       50.34       51.60      7.13 o 
   7   5  11       36.77       35.43      6.40 o 
   8   5  11       40.49       32.89      9.77 o 
 -10   6  11       12.42       12.13     13.40 o 
  -9   6  11       33.47       34.39      9.27 o 
  -8   6  11       29.34       27.84      7.77 o 
  -7   6  11       58.45       65.05      8.40 o 
  -6   6  11       74.75       72.54      7.54 o 
  -5   6  11       20.03       20.08      4.77 o 
  -4   6  11       40.18       37.52      3.82 o 
  -3   6  11      136.19      140.45      6.13 o 
  -2   6  11      413.43      420.76     10.40 o 
  -1   6  11       77.51       68.41      4.00 o 
   0   6  11      120.43      110.51      5.68 o 
   1   6  11       68.06       68.77      4.04 o 
   2   6  11       39.85       43.06      3.41 o 
   3   6  11       39.32       37.84      4.91 o 
   4   6  11       91.63       95.93      8.77 o 
   5   6  11      101.75      114.47      9.54 o 
   6   6  11       17.58        6.09      7.81 o 
   7   6  11       20.52        5.81     20.12 o 
  -9   7  11       21.01       27.57     12.36 o 
  -8   7  11       41.08       31.48      8.22 o 
  -7   7  11       28.39       28.16      8.81 o 
  -6   7  11       72.03       77.22      8.99 o 
  -5   7  11      138.19      165.16      7.27 o 
  -4   7  11       61.24       71.13      5.59 o 
  -3   7  11       27.34       26.48      4.54 o 
  -2   7  11       42.17       36.38      4.54 o 
  -1   7  11       27.90       22.26      3.82 o 
   0   7  11       47.13       51.46      4.91 o 
   1   7  11       64.34       67.82      5.31 o 
   2   7  11      417.94      441.61     14.81 o 
   3   7  11        0.16       -1.86      5.77 o 
   4   7  11       23.71       32.34      6.86 o 
   5   7  11       11.83       13.31      8.13 o 
   6   7  11        5.61        7.72      9.31 o 
  -7   8  11        9.33        5.04      9.27 o 
  -6   8  11       12.94        5.81      7.99 o 
  -5   8  11       64.54       66.27      5.68 o 
  -4   8  11       27.27       30.16      5.68 o 
  -3   8  11       53.20       39.97      5.63 o 
  -2   8  11       60.63       73.77      7.22 o 
  -1   8  11       61.45       60.96      7.45 o 
   0   8  11      141.51      158.39      8.40 o 
   1   8  11       18.03       11.54      5.27 o 
   2   8  11       25.41       25.03      6.22 o 
   3   8  11        8.35        0.55      6.54 o 
   4   8  11       66.21       73.13     13.81 o 
   5   8  11       28.09       18.21     12.49 o 
  -5   9  11       13.61        9.27      9.22 o 
  -4   9  11       29.20       31.52      6.72 o 
  -3   9  11        5.41        8.45      6.31 o 
  -2   9  11       12.78        7.40      6.13 o 
  -1   9  11        4.64        5.45      6.45 o 
   0   9  11       84.52       74.59      7.90 o 
   1   9  11       34.47       36.75      9.45 o 
   2   9  11       70.48       65.55     10.95 o 
  -3  -9  12        5.77       -1.86      8.04 o 
  -2  -9  12       62.12       67.68      8.99 o 
  -1  -9  12       42.01       38.16      8.95 o 
   0  -9  12       11.90       19.08      8.49 o 
   1  -9  12       43.59       40.65     10.45 o 
  -6  -8  12       35.45       30.93     11.04 o 
  -5  -8  12       23.41        1.86      9.49 o 
  -4  -8  12       35.25       38.11      7.40 o 
  -3  -8  12       17.35       10.54      6.45 o 
  -2  -8  12        2.77        2.13      5.09 o 
  -1  -8  12       34.34       41.38      6.95 o 
   0  -8  12      124.47      125.28      9.22 o 
   1  -8  12       33.43       25.07      7.00 o 
   2  -8  12       87.70       79.04      9.04 o 
   3  -8  12       14.57       11.45      8.09 o 
   4  -8  12       38.74       43.42      9.99 o 
  -8  -7  12       63.53       56.60     10.04 o 
  -7  -7  12       30.58       11.36      8.63 o 
  -6  -7  12       17.44       16.31      7.81 o 
  -5  -7  12       64.06       52.01      6.13 o 
  -4  -7  12       45.88       48.69      6.09 o 
  -3  -7  12      154.70      134.82      8.18 o 
  -2  -7  12       68.10       63.59      6.63 o 
  -1  -7  12       78.94       85.80      7.45 o 
   0  -7  12       14.18       13.85      5.31 o 
   1  -7  12       33.96       33.30      6.04 o 
   2  -7  12      143.25      168.48      9.31 o 
   3  -7  12       26.81       31.66      7.18 o 
   4  -7  12       69.40       80.72      8.77 o 
   5  -7  12       33.40       30.43      8.68 o 
  -9  -6  12       11.29       11.04      6.50 o 
  -8  -6  12       24.37       17.76      5.50 o 
  -7  -6  12       39.97       39.70      4.81 o 
  -6  -6  12      218.05      246.97      8.22 o 
  -5  -6  12       33.91       42.02      4.00 o 
  -4  -6  12       18.79       21.21      3.45 o 
  -3  -6  12        1.57       -1.04      3.36 o 
  -2  -6  12        7.75        9.45      3.27 o 
  -1  -6  12       17.67       15.53      4.22 o 
   0  -6  12       73.38       85.44      6.45 o 
   1  -6  12       47.06       49.15      6.00 o 
   2  -6  12       31.35       34.79      6.27 o 
   3  -6  12       46.42       40.88      6.27 o 
   4  -6  12       37.53       35.20      6.22 o 
   5  -6  12       33.60       31.52      7.04 o 
   6  -6  12        6.63        3.36      6.72 o 
 -10  -5  12       22.56       20.35      6.90 o 
  -9  -5  12       85.72       69.18      6.31 o 
  -8  -5  12       11.16        8.86      4.50 o 
  -7  -5  12      194.28      191.50      7.31 o 
  -6  -5  12       25.93       24.12      3.27 o 
  -5  -5  12        3.33        2.36      2.68 o 
  -4  -5  12       41.55       41.43      2.23 o 
  -3  -5  12      104.20      116.65      3.63 o 
  -2  -5  12       29.29       19.58      2.50 o 
  -1  -5  12       45.30       45.51      3.54 o 
   0  -5  12       58.32       57.60      3.68 o 
   1  -5  12        6.73        5.36      2.82 o 
   2  -5  12       91.81       87.08      3.86 o 
   3  -5  12       87.28       92.03      6.68 o 
   4  -5  12        3.13       -3.18      4.81 o 
   5  -5  12       13.26       13.49      5.81 o 
   6  -5  12        4.00       -1.64      6.22 o 
   7  -5  12       26.79       14.63      7.40 o 
 -11  -4  12       18.95       20.12      6.90 o 
 -10  -4  12        6.81        3.86      5.18 o 
  -9  -4  12       18.60       17.08      4.32 o 
  -8  -4  12        5.66        8.86      3.95 o 
  -7  -4  12       66.44       68.13      3.54 o 
  -6  -4  12      195.43      197.00      5.31 o 
  -5  -4  12       96.95       92.25      4.09 o 
  -4  -4  12      233.58      257.41      5.54 o 
  -3  -4  12       48.30       52.69      2.32 o 
  -2  -4  12       22.53       23.35      1.86 o 
  -1  -4  12       45.54       42.29      2.73 o 
   0  -4  12      421.95      440.74      7.40 o 
   1  -4  12      125.26      117.74      5.36 o 
   2  -4  12      102.60      114.78      5.91 o 
   3  -4  12       19.47       20.94      4.09 o 
   4  -4  12       19.87       16.62      4.59 o 
   5  -4  12       12.17        5.27      4.32 o 
   6  -4  12       37.13       29.71      5.95 o 
   7  -4  12       22.72       32.98      6.86 o 
   8  -4  12       11.70        5.54      6.81 o 
 -11  -3  12       13.41        8.90      6.72 o 
 -10  -3  12       69.39       80.72      6.36 o 
  -9  -3  12      166.51      166.98      7.04 o 
  -8  -3  12       77.05       77.72      5.18 o 
  -7  -3  12      210.50      207.90      5.45 o 
  -6  -3  12       94.65       82.67      3.27 o 
  -5  -3  12       70.58       71.81      3.13 o 
  -4  -3  12       42.83       39.79      2.63 o 
  -3  -3  12      534.21      564.84      7.59 o 
  -2  -3  12      620.92      620.35      8.72 o 
  -1  -3  12      140.55      145.35      3.13 o 
   0  -3  12       25.32       23.03      2.27 o 
   1  -3  12       87.66       80.81      4.13 o 
   2  -3  12       12.86        9.40      3.27 o 
   3  -3  12      216.92      209.95      9.13 o 
   4  -3  12       72.39       71.63      5.81 o 
   5  -3  12      436.50      463.91     14.04 o 
   6  -3  12       80.04       83.72      7.63 o 
   7  -3  12       23.33       19.21      5.50 o 
   8  -3  12       45.04       45.83      8.22 o 
   9  -3  12       12.84        8.13      8.63 o 
 -12  -2  12       53.40       67.50     12.04 o 
 -11  -2  12       35.79       41.47      6.00 o 
 -10  -2  12       14.30        9.95      4.72 o 
  -9  -2  12      119.95      117.51      5.77 o 
  -8  -2  12       46.03       45.88      3.82 o 
  -7  -2  12       32.06       29.62      2.68 o 
  -6  -2  12      264.99      268.09      5.50 o 
  -5  -2  12       29.01       33.66      2.23 o 
  -4  -2  12      166.33      162.07      3.23 o 
  -3  -2  12       29.34       31.11      1.91 o 
  -2  -2  12      379.21      384.24      6.22 o 
  -1  -2  12      457.56      468.90      7.13 o 
   0  -2  12      164.44      165.61      3.95 o 
   1  -2  12       78.67       69.59      3.68 o 
   2  -2  12       99.80       88.89      4.09 o 
   3  -2  12      170.00      163.43      5.95 o 
   4  -2  12      271.59      276.04      9.63 o 
   5  -2  12        1.83       -1.45      4.50 o 
   6  -2  12       35.79       38.70      4.91 o 
   7  -2  12       22.49       25.44      5.68 o 
   8  -2  12       17.29       27.03      6.95 o 
   9  -2  12       10.47        7.04      7.72 o 
 -12  -1  12        0.30        8.31      6.81 o 
 -11  -1  12       86.28       90.94      6.63 o 
 -10  -1  12       80.65       76.90      5.50 o 
  -9  -1  12      185.84      181.51      6.72 o 
  -8  -1  12       98.89      101.20      3.82 o 
  -7  -1  12      195.71      185.87      4.81 o 
  -6  -1  12      313.15      316.60      5.95 o 
  -5  -1  12      104.57       95.98      3.18 o 
  -4  -1  12       10.66       10.49      1.68 o 
  -3  -1  12      147.44      142.08      3.54 o 
  -2  -1  12      712.02      734.22      9.68 o 
  -1  -1  12      216.27      221.08      4.13 o 
   0  -1  12      215.09      213.26      4.68 o 
   1  -1  12      151.96      154.26      4.22 o 
   2  -1  12      279.28      288.17      6.59 o 
   3  -1  12       30.85       32.16      2.82 o 
   4  -1  12      107.33      119.28      4.18 o 
   5  -1  12      110.29      103.88      4.86 o 
   6  -1  12       38.06       35.84      5.45 o 
   7  -1  12        3.63        8.86      7.59 o 
   8  -1  12        9.99        4.86      7.27 o 
   9  -1  12       38.40       40.70      8.99 o 
 -12   0  12       34.09       20.94      8.95 o 
 -11   0  12        1.96        7.31      7.86 o 
 -10   0  12       17.44       11.17      7.27 o 
  -9   0  12       18.19       16.85      1.64 o 
  -8   0  12       22.77       21.76      1.59 o 
  -7   0  12        7.39        9.36      1.91 o 
  -6   0  12       82.72       87.89      2.86 o 
  -5   0  12      220.66      214.63      4.59 o 
  -4   0  12       10.35       11.54      1.64 o 
  -3   0  12       28.46       26.39      1.95 o 
  -2   0  12      181.38      176.20      3.72 o 
  -1   0  12      599.02      587.55      8.54 o 
   0   0  12      284.62      271.18      5.81 o 
   1   0  12      225.72      213.17      5.54 o 
   2   0  12      241.77      232.43      5.09 o 
   3   0  12      230.80      233.34      7.72 o 
   4   0  12        4.26        4.50      4.27 o 
   5   0  12      363.42      334.59      7.31 o 
   6   0  12      432.64      458.23     12.58 o 
   7   0  12      185.74      175.70     10.13 o 
   8   0  12        3.44        1.32      6.04 o 
   9   0  12       12.95       14.49      6.90 o 
 -12   1  12        0.29       -2.18      9.90 o 
 -11   1  12       84.80      109.42     12.26 o 
 -10   1  12       78.88       72.13     10.72 o 
  -9   1  12      181.58      178.24      9.13 o 
  -8   1  12       97.76       95.57      6.68 o 
  -7   1  12      192.06      187.87      5.91 o 
  -6   1  12      313.30      327.87      7.54 o 
  -5   1  12      105.25      100.25      2.41 o 
  -4   1  12        9.95        5.86      1.36 o 
  -3   1  12      147.44      145.35      3.63 o 
  -2   1  12      713.28      738.54     10.58 o 
  -1   1  12      218.55      225.94      4.45 o 
   0   1  12      216.88      212.35      4.59 o 
   1   1  12      152.77      147.31      4.68 o 
   2   1  12      279.00      274.08      5.95 o 
   3   1  12       29.65       27.30      3.23 o 
   4   1  12      107.99      110.02      5.36 o 
   5   1  12      106.84       91.89      5.27 o 
   6   1  12       39.92       29.71      4.68 o 
   7   1  12        3.47        5.22      5.22 o 
   8   1  12        9.95        7.77      6.04 o 
   9   1  12       39.08       40.06     11.22 o 
 -12   2  12       53.33       45.61     15.67 o 
 -11   2  12       34.92       24.94     11.40 o 
 -10   2  12       14.25       -4.36      8.40 o 
  -9   2  12      119.80      108.20      9.86 o 
  -8   2  12       45.69       34.75      5.13 o 
  -7   2  12       30.33       17.22      3.95 o 
  -6   2  12      262.95      270.31      8.68 o 
  -5   2  12       26.48       34.25      4.27 o 
  -4   2  12      170.18      167.79      3.50 o 
  -3   2  12       28.44       28.12      2.04 o 
  -2   2  12      379.19      386.51      6.04 o 
  -1   2  12      460.32      474.95      7.54 o 
   0   2  12      161.66      167.48      4.36 o 
   1   2  12       81.87       72.63      3.45 o 
   2   2  12      104.36       96.07      3.68 o 
   3   2  12      171.55      159.30      5.41 o 
   4   2  12      271.75      275.81      8.22 o 
   5   2  12        1.76        0.95      3.86 o 
   6   2  12       37.09       33.20      4.68 o 
   7   2  12       21.31       16.13      4.91 o 
   8   2  12       17.54       23.85      9.45 o 
   9   2  12       10.61        7.18     10.72 o 
 -11   3  12       13.72        3.77      9.54 o 
 -10   3  12       69.57       78.76     15.94 o 
  -9   3  12      164.66      174.11     16.49 o 
  -8   3  12       78.14       71.77      8.31 o 
  -7   3  12      207.82      209.31      9.63 o 
  -6   3  12       95.18       91.26      6.63 o 
  -5   3  12       70.28       64.36      4.72 o 
  -4   3  12       44.56       48.33      3.50 o 
  -3   3  12      534.17      558.43      9.81 o 
  -2   3  12      631.35      622.39      9.45 o 
  -1   3  12      140.54      138.40      4.27 o 
   0   3  12       25.05       24.30      2.13 o 
   1   3  12       87.03       84.49      3.63 o 
   2   3  12       12.84        9.86      2.32 o 
   3   3  12      220.16      212.85      6.18 o 
   4   3  12       73.15       76.22      4.27 o 
   5   3  12      438.41      454.91     12.54 o 
   6   3  12       79.44       83.94      6.86 o 
   7   3  12       22.83       34.29      6.68 o 
   8   3  12       45.20       53.42     10.45 o 
   9   3  12       12.60        8.63      8.18 o 
 -11   4  12       19.46       23.98     25.80 o 
 -10   4  12        7.20        2.27     13.85 o 
  -9   4  12       18.66       31.89     12.81 o 
  -8   4  12        5.70        4.86      5.77 o 
  -7   4  12       67.26       58.05      7.72 o 
  -6   4  12      195.61      204.09      9.77 o 
  -5   4  12       94.26       86.21      6.09 o 
  -4   4  12      232.80      256.78      9.13 o 
  -3   4  12       48.36       55.96      3.18 o 
  -2   4  12       22.42       20.85      2.54 o 
  -1   4  12       46.67       43.65      3.13 o 
   0   4  12      422.27      436.52      8.49 o 
   1   4  12      126.41      125.32      5.27 o 
   2   4  12      101.13      108.97      5.59 o 
   3   4  12       19.71       17.40      3.95 o 
   4   4  12       20.27       20.17      2.45 o 
   5   4  12       12.29        5.91      5.04 o 
   6   4  12       38.22       30.89      6.81 o 
   7   4  12       22.72       24.66      7.68 o 
   8   4  12       11.48       24.62     10.17 o 
 -10   5  12       22.46       34.25     12.49 o 
  -9   5  12       86.45       83.44     12.49 o 
  -8   5  12       10.88       23.35      8.99 o 
  -7   5  12      195.01      198.36     13.45 o 
  -6   5  12       26.15       29.93      6.40 o 
  -5   5  12        3.27        8.49      5.31 o 
  -4   5  12       40.03       38.43      2.45 o 
  -3   5  12      103.24      114.15      5.18 o 
  -2   5  12       27.66       21.44      2.73 o 
  -1   5  12       47.05       47.38      2.95 o 
   0   5  12       57.97       61.50      3.82 o 
   1   5  12        6.62       10.36      3.27 o 
   2   5  12       90.97       77.58      4.59 o 
   3   5  12       85.87       80.90      5.63 o 
   4   5  12        2.62        2.59      5.31 o 
   5   5  12       13.36       20.62      6.68 o 
   6   5  12        3.47       -0.14      6.00 o 
   7   5  12       26.60       14.99      8.27 o 
  -9   6  12       11.25        6.63     12.08 o 
  -8   6  12       24.54       30.12      9.31 o 
  -7   6  12       38.83       42.70      7.77 o 
  -6   6  12      219.74      267.91     13.35 o 
  -5   6  12       33.69       37.57      6.09 o 
  -4   6  12       20.04       18.21      3.41 o 
  -3   6  12        1.41        0.00      3.23 o 
  -2   6  12        7.69       10.58      3.13 o 
  -1   6  12       17.66       17.62      3.72 o 
   0   6  12       71.24       80.54      4.81 o 
   1   6  12       48.05       51.42      3.68 o 
   2   6  12       29.66       40.29      4.54 o 
   3   6  12       47.66       43.20      6.40 o 
   4   6  12       37.92       33.70      6.77 o 
   5   6  12       33.57       28.48      7.59 o 
   6   6  12        7.00       12.76     13.13 o 
  -8   7  12       63.43       84.44     10.72 o 
  -7   7  12       31.49       19.58      9.68 o 
  -6   7  12       17.21       11.45      8.63 o 
  -5   7  12       64.49       57.32      8.59 o 
  -4   7  12       46.31       44.29      5.09 o 
  -3   7  12      152.26      143.54      8.31 o 
  -2   7  12       65.69       55.23      5.09 o 
  -1   7  12       77.91       85.12      5.95 o 
   0   7  12       14.97       12.67      4.54 o 
   1   7  12       33.76       35.02      6.04 o 
   2   7  12      142.14      159.16      8.86 o 
   3   7  12       27.43       25.26      7.31 o 
   4   7  12       69.36       78.08      9.40 o 
   5   7  12       35.10       43.33     11.67 o 
  -6   8  12       36.60       27.48      9.36 o 
  -5   8  12       22.94       12.40      8.22 o 
  -4   8  12       36.01       35.61      6.09 o 
  -3   8  12       17.74       19.30      5.81 o 
  -2   8  12        2.77        5.09      5.13 o 
  -1   8  12       34.06       36.47      6.90 o 
   0   8  12      124.23      129.50      9.45 o 
   1   8  12       33.46       25.98      7.81 o 
   2   8  12       85.39       82.94      8.18 o 
   3   8  12       14.16       24.17     11.76 o 
   4   8  12       38.58       23.89     11.26 o 
  -3   9  12        5.64       13.58      7.22 o 
  -2   9  12       62.82       73.31      9.36 o 
  -1   9  12       41.50       40.61     11.95 o 
   0   9  12       11.66       13.49      6.59 o 
   1   9  12       43.26       40.47      9.27 o 
  -6  -8  13       26.13       14.04      8.31 o 
  -5  -8  13       31.15       18.40      9.63 o 
  -4  -8  13       41.50       46.29      9.77 o 
  -3  -8  13       51.71       53.05      8.09 o 
  -2  -8  13      162.38      185.01     12.08 o 
  -1  -8  13       49.11       47.79      8.27 o 
   0  -8  13       33.09       33.25      9.04 o 
   1  -8  13       21.38       26.75      7.63 o 
   2  -8  13       18.50        8.54      9.63 o 
   3  -8  13        0.30        3.54     16.81 o 
  -7  -7  13        8.48       -0.73      8.72 o 
  -6  -7  13        8.24        7.36      6.81 o 
  -5  -7  13        8.66       12.85      5.27 o 
  -4  -7  13       26.55       20.85      5.72 o 
  -3  -7  13       15.81       12.49      5.54 o 
  -2  -7  13       11.02        5.86      5.91 o 
  -1  -7  13       51.00       57.37      8.09 o 
   0  -7  13       64.62       72.95      8.45 o 
   1  -7  13       44.62       47.15      7.99 o 
   2  -7  13       48.62       57.01      7.68 o 
   3  -7  13       25.73       36.61      7.86 o 
   4  -7  13       56.68       75.77      9.08 o 
  -9  -6  13       26.02       22.26      7.36 o 
  -8  -6  13      129.03      128.46      8.59 o 
  -7  -6  13       35.04       35.75      6.09 o 
  -6  -6  13       47.98       47.33      5.18 o 
  -5  -6  13        4.22        5.04      3.68 o 
  -4  -6  13       32.23       22.58      4.54 o 
  -3  -6  13       34.30       37.16      5.54 o 
  -2  -6  13      128.95      138.72      8.09 o 
  -1  -6  13      113.99      104.38      7.18 o 
   0  -6  13        6.14        7.63      5.04 o 
   1  -6  13      106.54      106.47      8.72 o 
   2  -6  13       17.30       20.21      6.09 o 
   3  -6  13       18.09       18.31      6.04 o 
   4  -6  13       69.79       67.86      7.99 o 
   5  -6  13       36.42       50.92      7.68 o 
   6  -6  13       15.26       10.08      7.59 o 
 -10  -5  13        2.73        3.54      7.27 o 
  -9  -5  13        0.53        3.59      6.13 o 
  -8  -5  13       26.34       28.16      4.72 o 
  -7  -5  13      106.90       96.34      6.36 o 
  -6  -5  13       65.58       73.63      5.36 o 
  -5  -5  13       72.91       67.77      4.13 o 
  -4  -5  13      287.99      328.37      7.63 o 
  -3  -5  13       45.85       41.43      2.50 o 
  -2  -5  13       48.57       39.29      3.32 o 
  -1  -5  13        8.46        4.13      2.59 o 
   0  -5  13       62.10       56.42      3.41 o 
   1  -5  13       41.40       36.29      4.59 o 
   2  -5  13       85.10       77.04      6.72 o 
   3  -5  13       83.52       77.04      6.77 o 
   4  -5  13        8.10        7.00      5.59 o 
   5  -5  13       15.17       11.04      6.72 o 
   6  -5  13       38.96       23.12      7.22 o 
   7  -5  13       58.30       51.51      8.09 o 
 -10  -4  13       39.85       37.38      7.18 o 
  -9  -4  13      163.24      163.21      8.90 o 
  -8  -4  13       64.11       68.00      5.13 o 
  -7  -4  13       17.86       20.30      4.32 o 
  -6  -4  13       10.64        6.63      2.86 o 
  -5  -4  13       97.25       98.07      4.32 o 
  -4  -4  13      441.40      434.88      8.81 o 
  -3  -4  13      304.82      335.63      6.81 o 
  -2  -4  13      118.24      116.15      3.36 o 
  -1  -4  13      259.05      268.22      5.77 o 
   0  -4  13      118.98      104.84      5.59 o 
   1  -4  13       43.25       36.70      4.22 o 
   2  -4  13       30.46       28.07      5.22 o 
   3  -4  13      178.95      191.14      8.45 o 
   4  -4  13      184.98      188.69      8.54 o 
   5  -4  13       50.32       38.66      7.31 o 
   6  -4  13      129.80      125.10      9.27 o 
   7  -4  13       80.45       77.22      8.45 o 
 -11  -3  13       40.88       42.02      8.54 o 
 -10  -3  13       22.29       14.49      5.45 o 
  -9  -3  13        3.44        1.23      3.91 o 
  -8  -3  13       69.33       64.14      5.13 o 
  -7  -3  13       68.03       70.27      3.82 o 
  -6  -3  13       64.61       60.23      3.72 o 
  -5  -3  13      182.16      192.91      5.09 o 
  -4  -3  13      222.72      237.56      5.59 o 
  -3  -3  13      184.94      190.87      4.41 o 
  -2  -3  13      213.73      216.12      4.86 o 
  -1  -3  13      159.59      156.57      3.23 o 
   0  -3  13      429.43      449.15     11.54 o 
   1  -3  13       44.41       40.70      4.04 o 
   2  -3  13       69.65       66.77      4.91 o 
   3  -3  13       49.91       47.79      5.18 o 
   4  -3  13       14.71       16.26      4.91 o 
   5  -3  13       78.95       71.86      9.68 o 
   6  -3  13       15.76       11.72      6.50 o 
   7  -3  13        5.02       -6.68      6.72 o 
   8  -3  13       26.83       26.85      8.18 o 
 -11  -2  13       80.55       70.54      7.59 o 
 -10  -2  13       55.99       56.10      5.86 o 
  -9  -2  13       49.99       46.33      5.00 o 
  -8  -2  13       70.42       65.95      4.72 o 
  -7  -2  13       50.27       48.10      3.18 o 
  -6  -2  13      131.84      121.96      4.13 o 
  -5  -2  13      138.09      138.36      4.45 o 
  -4  -2  13      644.71      694.07      9.45 o 
  -3  -2  13       78.59       73.63      2.91 o 
  -2  -2  13      711.50      731.82      9.72 o 
  -1  -2  13      223.55      222.98      3.95 o 
   0  -2  13       21.86       20.53      1.91 o 
   1  -2  13      193.49      199.14      6.54 o 
   2  -2  13       81.52       75.63      4.72 o 
   3  -2  13       98.99       82.31      5.77 o 
   4  -2  13       59.46       70.54      5.81 o 
   5  -2  13       48.09       40.15      5.59 o 
   6  -2  13        9.93        2.54      5.09 o 
   7  -2  13       55.10       51.78      8.72 o 
   8  -2  13       11.63        5.09      7.31 o 
 -11  -1  13       21.84       20.62      7.54 o 
 -10  -1  13       69.26       66.68      5.72 o 
  -9  -1  13      123.80      122.01      5.59 o 
  -8  -1  13       68.34       59.46      4.32 o 
  -7  -1  13       38.11       37.43      3.00 o 
  -6  -1  13      274.95      283.35      6.50 o 
  -5  -1  13        6.90        4.50      1.59 o 
  -4  -1  13       25.77       24.26      2.00 o 
  -3  -1  13       21.47       23.30      2.09 o 
  -2  -1  13      181.46      181.24      3.86 o 
  -1  -1  13      171.25      168.57      3.72 o 
   0  -1  13      208.09      200.18      4.68 o 
   1  -1  13      278.41      292.16      6.36 o 
   2  -1  13      129.51      115.06      4.41 o 
   3  -1  13       64.40       61.50      2.77 o 
   4  -1  13      114.19      109.97      4.04 o 
   5  -1  13      214.76      198.64      8.18 o 
   6  -1  13       18.37        8.40      7.49 o 
   7  -1  13        7.27        8.09      7.63 o 
   8  -1  13      160.17      187.01     13.26 o 
 -12   0  13       43.07       38.79     11.49 o 
 -11   0  13        0.36        0.50      8.45 o 
 -10   0  13        1.67        0.00      5.81 o 
  -9   0  13        2.33        2.77      4.86 o 
  -8   0  13       76.65       69.82      6.68 o 
  -7   0  13       69.58       65.82      2.91 o 
  -6   0  13        6.20        5.22      1.82 o 
  -5   0  13        0.04       -1.59      1.59 o 
  -4   0  13       45.94       40.11      2.27 o 
  -3   0  13      117.65      119.83      3.36 o 
  -2   0  13     1262.80     1301.20     16.81 o 
  -1   0  13       45.26       41.52      2.41 o 
   0   0  13      194.49      195.87      5.41 o 
   1   0  13        8.53       12.49      2.27 o 
   2   0  13       99.45       95.62      3.50 o 
   3   0  13       13.53        9.54      3.95 o 
   4   0  13       51.36       49.78      5.59 o 
   5   0  13       69.10       80.99      7.54 o 
   6   0  13        3.86       -6.18      6.18 o 
   7   0  13       54.90       60.87      8.31 o 
   8   0  13        1.13        0.18      7.04 o 
   9   0  13       21.94       10.99      9.45 o 
 -11   1  13       21.81       15.44      8.95 o 
 -10   1  13       70.40       67.23     12.45 o 
  -9   1  13      124.09      116.51      7.72 o 
  -8   1  13       67.82       68.00     10.04 o 
  -7   1  13       36.63       35.75      3.41 o 
  -6   1  13      277.05      275.36      7.00 o 
  -5   1  13        8.07        7.00      1.32 o 
  -4   1  13       25.21       21.71      2.23 o 
  -3   1  13       21.11       22.08      2.04 o 
  -2   1  13      181.10      185.05      4.45 o 
  -1   1  13      173.81      172.52      4.36 o 
   0   1  13      212.58      201.23      5.27 o 
   1   1  13      283.82      300.43      7.40 o 
   2   1  13      130.23      116.97      4.27 o 
   3   1  13       61.80       46.70      3.50 o 
   4   1  13      112.94      110.47      5.45 o 
   5   1  13      215.63      209.13      8.09 o 
   6   1  13       18.24       16.76      6.45 o 
   7   1  13        6.98       -5.00      5.77 o 
   8   1  13      159.82      184.15     12.26 o 
 -11   2  13       79.19       74.31     12.76 o 
 -10   2  13       53.95       55.92     12.54 o 
  -9   2  13       48.63       47.15      9.90 o 
  -8   2  13       69.68       65.59     10.95 o 
  -7   2  13       50.62       43.97      5.50 o 
  -6   2  13      130.38      109.74      6.09 o 
  -5   2  13      138.17      140.49      5.45 o 
  -4   2  13      650.45      691.89     10.63 o 
  -3   2  13       77.55       78.90      3.00 o 
  -2   2  13      719.79      745.49     10.58 o 
  -1   2  13      218.92      212.31      4.77 o 
   0   2  13       21.19       21.39      2.73 o 
   1   2  13      192.46      190.14      6.18 o 
   2   2  13       82.49       74.04      4.00 o 
   3   2  13       99.33       88.80      4.45 o 
   4   2  13       57.59       52.92      4.27 o 
   5   2  13       48.98       50.51      4.72 o 
   6   2  13        9.15       10.31      5.18 o 
   7   2  13       55.68       61.82      9.18 o 
   8   2  13       11.66        6.36      8.90 o 
 -11   3  13       40.53       53.28     17.58 o 
 -10   3  13       21.55       18.31     10.40 o 
  -9   3  13        3.45       10.90      8.13 o 
  -8   3  13       70.48       48.60      8.27 o 
  -7   3  13       66.09       70.91      7.04 o 
  -6   3  13       66.53       55.73      5.59 o 
  -5   3  13      178.14      187.51      7.36 o 
  -4   3  13      224.43      238.97      8.04 o 
  -3   3  13      183.59      191.01      5.63 o 
  -2   3  13      213.39      214.08      5.13 o 
  -1   3  13      159.40      147.99      4.72 o 
   0   3  13      426.13      450.69      9.49 o 
   1   3  13       41.55       45.61      3.45 o 
   2   3  13       70.55       78.04      3.82 o 
   3   3  13       48.15       48.33      3.72 o 
   4   3  13       14.33       11.54      3.13 o 
   5   3  13       78.68       89.03      7.13 o 
   6   3  13       15.81        7.00      6.27 o 
   7   3  13        4.48        7.81      8.18 o 
   8   3  13       27.32       42.15     17.22 o 
 -10   4  13       39.86       48.92     12.63 o 
  -9   4  13      162.62      168.84     16.08 o 
  -8   4  13       63.03       53.96      8.81 o 
  -7   4  13       18.32       20.80      6.31 o 
  -6   4  13       10.63        9.68      5.95 o 
  -5   4  13       97.10      103.43      6.90 o 
  -4   4  13      441.57      447.87     13.26 o 
  -3   4  13      302.48      342.13      8.18 o 
  -2   4  13      118.35      113.65      4.72 o 
  -1   4  13      257.48      274.77      7.36 o 
   0   4  13      121.80      120.37      5.59 o 
   1   4  13       43.74       43.15      4.50 o 
   2   4  13       30.22       27.66      4.04 o 
   3   4  13      177.47      173.93      7.27 o 
   4   4  13      184.07      184.87      8.54 o 
   5   4  13       48.69       41.38      6.81 o 
   6   4  13      128.72      129.55      9.81 o 
   7   4  13       81.57       92.12     11.36 o 
 -10   5  13        2.72       -3.32     11.63 o 
  -9   5  13        0.54       -6.04     11.04 o 
  -8   5  13       26.26       25.03     14.04 o 
  -7   5  13      107.97      104.11     11.26 o 
  -6   5  13       65.77       76.63      9.40 o 
  -5   5  13       74.11       59.05      7.63 o 
  -4   5  13      283.33      318.37      7.31 o 
  -3   5  13       46.69       52.87      4.00 o 
  -2   5  13       48.84       41.15      3.95 o 
  -1   5  13        8.39        6.13      2.82 o 
   0   5  13       62.99       68.00      4.50 o 
   1   5  13       40.82       46.33      3.86 o 
   2   5  13       85.92       92.30      6.45 o 
   3   5  13       84.30       86.30      6.81 o 
   4   5  13        8.30        5.22      5.22 o 
   5   5  13       15.20        5.22      7.22 o 
   6   5  13       38.98       26.80      6.77 o 
   7   5  13       58.07       56.78      9.72 o 
  -9   6  13       27.05       28.89     14.72 o 
  -8   6  13      130.59      127.96     15.31 o 
  -7   6  13       36.11       30.34     13.85 o 
  -6   6  13       47.36       47.69      9.63 o 
  -5   6  13        4.10       -1.04      5.91 o 
  -4   6  13       31.23       28.98      3.68 o 
  -3   6  13       33.31       32.52      5.63 o 
  -2   6  13      128.88      126.50      6.31 o 
  -1   6  13      114.05      121.42      6.04 o 
   0   6  13        5.64        8.63      4.18 o 
   1   6  13      105.76      115.60      6.63 o 
   2   6  13       16.97       23.21      5.63 o 
   3   6  13       18.64       24.35      5.63 o 
   4   6  13       70.08       64.27      7.90 o 
   5   6  13       36.70       47.83      7.36 o 
   6   6  13       14.39       14.85     13.72 o 
  -7   7  13        9.01        6.90      9.18 o 
  -6   7  13        9.03        9.40      8.13 o 
  -5   7  13        8.92       10.63      7.27 o 
  -4   7  13       27.22       23.03      4.72 o 
  -3   7  13       16.31       17.62      4.50 o 
  -2   7  13       11.11        9.31      4.18 o 
  -1   7  13       51.79       48.97      6.86 o 
   0   7  13       65.63       71.72      9.95 o 
   1   7  13       42.99       36.97      6.81 o 
   2   7  13       48.32       56.46      6.63 o 
   3   7  13       26.15       20.08      6.22 o 
   4   7  13       56.23       69.68      8.18 o 
  -6   8  13       25.78       32.98     10.22 o 
  -5   8  13       31.15       22.03      9.45 o 
  -4   8  13       41.48       39.75      9.72 o 
  -3   8  13       51.04       47.33      6.13 o 
  -2   8  13      161.94      193.09     10.40 o 
  -1   8  13       48.15       62.14     10.72 o 
   0   8  13       34.08       38.34      7.13 o 
   1   8  13       21.43       26.66      7.95 o 
   2   8  13       18.23       23.44      7.54 o 
   3   8  13        0.40      -18.49     19.85 o 
  -4  -8  14       27.89       28.57     11.95 o 
  -3  -8  14       58.61       61.82      8.22 o 
  -2  -8  14        1.13        0.59      7.90 o 
  -1  -8  14        9.51       14.63      7.95 o 
   0  -8  14       13.66       44.06     16.94 o 
   1  -8  14       25.51       27.53      8.54 o 
  -7  -7  14       21.94       16.62      9.31 o 
  -6  -7  14        7.35        9.45      7.22 o 
  -5  -7  14        4.65        2.18      6.72 o 
  -4  -7  14        9.12        4.18      4.32 o 
  -3  -7  14        5.64        3.13      4.72 o 
  -2  -7  14        3.25        2.32      7.00 o 
  -1  -7  14       76.56       85.08      9.04 o 
   0  -7  14        3.22        9.04      8.04 o 
   1  -7  14       20.17       24.80      8.59 o 
   2  -7  14       43.68       29.89      8.90 o 
   3  -7  14       44.00       34.11     10.67 o 
  -8  -6  14       22.05       19.17      8.95 o 
  -7  -6  14       81.86       89.89     10.31 o 
  -6  -6  14       62.00       55.96      7.59 o 
  -5  -6  14       33.90       34.25      5.41 o 
  -4  -6  14       49.24       38.16      5.45 o 
  -3  -6  14       13.20        5.13      4.54 o 
  -2  -6  14       21.04       16.62      4.81 o 
  -1  -6  14       53.29       62.91      7.81 o 
   0  -6  14        4.83       10.67      6.22 o 
   1  -6  14       18.47       26.80      7.31 o 
   2  -6  14      143.54      158.75      9.99 o 
   3  -6  14       57.54       46.65      9.27 o 
   4  -6  14       39.58       31.84      7.22 o 
   5  -6  14        9.36        8.59      7.95 o 
  -9  -5  14       37.73       55.55      6.77 o 
  -8  -5  14       60.55       56.60      8.81 o 
  -7  -5  14       32.43       24.89      5.27 o 
  -6  -5  14       80.26       75.58      5.09 o 
  -5  -5  14       27.87       28.21      4.04 o 
  -4  -5  14       74.74       77.54      4.41 o 
  -3  -5  14      131.18      126.19      5.59 o 
  -2  -5  14       88.55       89.26      6.27 o 
  -1  -5  14       91.88       89.80      5.27 o 
   0  -5  14      109.82      110.92      7.18 o 
   1  -5  14       54.58       59.64      6.13 o 
   2  -5  14        9.17        3.09      5.04 o 
   3  -5  14       20.03       20.21      6.54 o 
   4  -5  14        5.30        8.18      5.95 o 
   5  -5  14        1.65       -2.09      6.09 o 
   6  -5  14       63.72       42.47     11.67 o 
 -10  -4  14       36.93       38.06      7.36 o 
  -9  -4  14       14.05        7.45      5.00 o 
  -8  -4  14       47.26       44.33      6.18 o 
  -7  -4  14       80.28       79.45      5.54 o 
  -6  -4  14      168.19      164.43      6.59 o 
  -5  -4  14      183.33      195.14      6.09 o 
  -4  -4  14       71.58       63.50      4.00 o 
  -3  -4  14      167.40      168.61      4.59 o 
  -2  -4  14      116.33      105.84      3.41 o 
  -1  -4  14        4.43        2.27      1.86 o 
   0  -4  14       27.98       21.85      4.13 o 
   1  -4  14      108.58      121.64      7.04 o 
   2  -4  14      180.37      161.89      7.36 o 
   3  -4  14      170.91      160.84     10.27 o 
   4  -4  14       25.97       32.57      7.63 o 
   5  -4  14       93.16       82.35      9.27 o 
   6  -4  14       14.37       14.94      6.95 o 
   7  -4  14       11.48        4.22      7.68 o 
 -10  -3  14       24.06       16.99      5.63 o 
  -9  -3  14       46.27       43.33      5.04 o 
  -8  -3  14      141.91      141.49      7.49 o 
  -7  -3  14      132.38      134.36      5.77 o 
  -6  -3  14      199.99      201.18      5.91 o 
  -5  -3  14       58.36       58.01      3.54 o 
  -4  -3  14      113.84      101.57      2.91 o 
  -3  -3  14       85.80       90.85      3.23 o 
  -2  -3  14       11.79        7.68      2.04 o 
  -1  -3  14      132.10      143.40      4.27 o 
   0  -3  14      107.36      111.38      5.72 o 
   1  -3  14        9.34       10.49      3.54 o 
   2  -3  14       14.45        9.77      4.27 o 
   3  -3  14      132.05      121.69      7.09 o 
   4  -3  14      147.64      136.68      9.58 o 
   5  -3  14       75.36       69.95      8.40 o 
   6  -3  14      106.66      100.66      9.22 o 
   7  -3  14       25.02       13.54      7.72 o 
 -11  -2  14       12.93       10.49      7.86 o 
 -10  -2  14        5.49       -2.32      5.09 o 
  -9  -2  14       41.54       35.16      4.68 o 
  -8  -2  14       12.53       13.76      4.22 o 
  -7  -2  14        2.67        0.09      3.09 o 
  -6  -2  14       29.30       34.84      2.95 o 
  -5  -2  14       13.43        9.77      2.86 o 
  -4  -2  14      220.75      230.52      4.81 o 
  -3  -2  14      464.97      497.57      8.40 o 
  -2  -2  14       31.32       28.98      2.27 o 
  -1  -2  14      156.72      164.61      4.59 o 
   0  -2  14       74.01       65.59      3.68 o 
   1  -2  14       13.32       11.54      3.23 o 
   2  -2  14       49.78       52.92      4.32 o 
   3  -2  14       54.03       55.19      4.95 o 
   4  -2  14       39.80       41.79      7.54 o 
   5  -2  14       75.65       74.95     10.54 o 
   6  -2  14       60.72       59.87      9.36 o 
   7  -2  14       25.05       32.80      8.72 o 
   8  -2  14       10.54       12.90      9.08 o 
 -11  -1  14       11.87        7.18      7.00 o 
 -10  -1  14        5.01        4.45      7.13 o 
  -9  -1  14       48.03       47.97      4.45 o 
  -8  -1  14      130.36      130.64      6.77 o 
  -7  -1  14       50.37       46.15      3.32 o 
  -6  -1  14       31.91       29.93      3.09 o 
  -5  -1  14       24.02       20.89      2.27 o 
  -4  -1  14      267.93      265.32      5.86 o 
  -3  -1  14      406.84      430.16      7.45 o 
  -2  -1  14       80.14       81.49      2.95 o 
  -1  -1  14      322.23      330.64      5.86 o 
   0  -1  14      144.76      142.27      4.09 o 
   1  -1  14       47.60       41.24      2.95 o 
   2  -1  14       54.96       48.56      2.54 o 
   3  -1  14       14.14       11.49      4.95 o 
   4  -1  14       61.04       52.42      7.86 o 
   5  -1  14       38.50       34.52      7.36 o 
   6  -1  14        2.70        7.45      8.99 o 
   7  -1  14      100.71      103.66     11.22 o 
   8  -1  14        2.24        8.36      8.68 o 
 -11   0  14       31.08       34.39      8.95 o 
 -10   0  14      146.14      171.97     11.54 o 
  -9   0  14        0.08        0.27      4.27 o 
  -8   0  14        0.15        0.00      5.45 o 
  -7   0  14      326.80      356.21      7.95 o 
  -6   0  14       66.38       67.64      3.04 o 
  -5   0  14      112.43      112.01      3.86 o 
  -4   0  14        0.10        1.82      2.09 o 
  -3   0  14      166.57      167.07      4.45 o 
  -2   0  14      571.62      615.12      9.40 o 
  -1   0  14       94.83      100.98      3.36 o 
   0   0  14      252.26      243.65      5.95 o 
   1   0  14        7.69       14.49      2.04 o 
   2   0  14      838.36      792.23     18.35 o 
   3   0  14        8.20        7.99      4.04 o 
   4   0  14       80.79       82.13      8.09 o 
   5   0  14       63.14       65.55      9.13 o 
   6   0  14        1.23       -8.04      8.68 o 
   7   0  14       60.00       61.32     10.13 o 
   8   0  14      102.09      108.47     11.67 o 
 -11   1  14       11.39       -5.09      9.18 o 
 -10   1  14        4.44      -10.86     10.86 o 
  -9   1  14       48.62       41.52      6.18 o 
  -8   1  14      126.85      119.15     10.04 o 
  -7   1  14       50.02       45.42      4.63 o 
  -6   1  14       31.31       28.80      3.32 o 
  -5   1  14       24.14       23.12      2.04 o 
  -4   1  14      270.93      269.45      5.86 o 
  -3   1  14      409.59      426.30      8.18 o 
  -2   1  14       79.62       77.67      3.32 o 
  -1   1  14      317.66      324.96      6.50 o 
   0   1  14      141.92      136.86      5.00 o 
   1   1  14       47.68       40.02      3.23 o 
   2   1  14       55.62       53.87      3.77 o 
   3   1  14       13.24       12.76      3.32 o 
   4   1  14       62.22       64.14      4.59 o 
   5   1  14       39.48       50.10      7.90 o 
   6   1  14        2.59        3.13      7.13 o 
   7   1  14      101.36      117.87     10.86 o 
   8   1  14        2.28       13.90     11.54 o 
 -11   2  14       12.58        1.95     17.08 o 
 -10   2  14        5.95       -3.86      9.99 o 
  -9   2  14       41.42       34.48     11.49 o 
  -8   2  14       12.87        2.27      8.54 o 
  -7   2  14        2.25        0.50      4.59 o 
  -6   2  14       31.21       29.16      4.27 o 
  -5   2  14       14.99       11.49      3.18 o 
  -4   2  14      223.19      243.79      5.45 o 
  -3   2  14      466.42      492.66      9.45 o 
  -2   2  14       31.25       32.75      3.00 o 
  -1   2  14      154.58      150.85      4.59 o 
   0   2  14       76.93       70.41      4.81 o 
   1   2  14       11.90       14.35      3.13 o 
   2   2  14       48.87       43.15      3.72 o 
   3   2  14       52.00       47.06      4.18 o 
   4   2  14       38.78       33.79      4.81 o 
   5   2  14       75.72       71.09      6.68 o 
   6   2  14       59.95       53.28      9.86 o 
   7   2  14       26.24       26.57     10.99 o 
   8   2  14        9.60        4.04     13.04 o 
 -10   3  14       22.85       -8.22     14.17 o 
  -9   3  14       46.75       45.20     13.08 o 
  -8   3  14      140.46      141.13     14.08 o 
  -7   3  14      135.30      119.33      9.86 o 
  -6   3  14      198.95      196.46      9.22 o 
  -5   3  14       58.10       54.33      5.31 o 
  -4   3  14      114.35      108.20      3.09 o 
  -3   3  14       87.66       89.71      3.82 o 
  -2   3  14       12.00       11.17      2.68 o 
  -1   3  14      132.60      141.54      5.36 o 
   0   3  14      107.46      111.42      4.81 o 
   1   3  14        9.28       13.76      2.86 o 
   2   3  14       14.21       17.85      2.82 o 
   3   3  14      132.03      135.50      6.95 o 
   4   3  14      147.65      143.49      7.49 o 
   5   3  14       76.30       85.99      7.90 o 
   6   3  14      108.21       90.76     11.08 o 
   7   3  14       25.18       20.08      8.90 o 
 -10   4  14       37.85       48.65     12.45 o 
  -9   4  14       14.23       30.34     12.36 o 
  -8   4  14       46.52       45.38     13.85 o 
  -7   4  14       80.31       80.85      9.31 o 
  -6   4  14      163.61      166.52     11.13 o 
  -5   4  14      183.55      203.63      9.27 o 
  -4   4  14       69.01       65.27      6.09 o 
  -3   4  14      168.30      171.84      6.36 o 
  -2   4  14      116.34      109.02      4.63 o 
  -1   4  14        4.56        2.95      3.27 o 
   0   4  14       28.06       37.02      4.77 o 
   1   4  14      107.63      119.60      6.40 o 
   2   4  14      180.26      172.29      7.59 o 
   3   4  14      172.64      181.78      7.90 o 
   4   4  14       26.54       27.94      5.95 o 
   5   4  14       93.11       87.26      9.04 o 
   6   4  14       14.93       12.40     10.45 o 
   7   4  14       12.36       13.81     10.58 o 
  -9   5  14       38.47       46.60     12.99 o 
  -8   5  14       60.80       40.88     13.17 o 
  -7   5  14       32.14       16.49      8.45 o 
  -6   5  14       80.75       74.22      8.59 o 
  -5   5  14       27.77       18.58      6.95 o 
  -4   5  14       73.07       76.45      8.18 o 
  -3   5  14      131.69      125.87      5.81 o 
  -2   5  14       91.46       99.07      5.36 o 
  -1   5  14       92.21       90.62      5.91 o 
   0   5  14      109.25      118.92      7.68 o 
   1   5  14       54.84       49.65      5.18 o 
   2   5  14        9.28       10.86      4.95 o 
   3   5  14       20.22       29.07      6.45 o 
   4   5  14        4.62        8.13      6.13 o 
   5   5  14        1.89       -2.41      7.18 o 
   6   5  14       61.62       47.47      8.31 o 
  -8   6  14       22.25        9.36     16.53 o 
  -7   6  14       83.74       77.99     14.49 o 
  -6   6  14       61.48       51.37     10.31 o 
  -5   6  14       35.88       35.66      9.08 o 
  -4   6  14       50.73       56.32      4.22 o 
  -3   6  14       13.10        9.58      4.00 o 
  -2   6  14       21.22       12.08      5.00 o 
  -1   6  14       53.77       55.37      7.09 o 
   0   6  14        4.58       -1.27      4.68 o 
   1   6  14       19.51       21.94      5.00 o 
   2   6  14      144.49      159.62     10.40 o 
   3   6  14       59.03       57.10      6.77 o 
   4   6  14       38.92       45.20      9.18 o 
   5   6  14        9.34       -8.22      8.22 o 
  -7   7  14       21.61        5.13     14.40 o 
  -6   7  14        7.14       18.76      9.72 o 
  -5   7  14        4.60        9.90      7.63 o 
  -4   7  14        8.57       12.22      5.91 o 
  -3   7  14        5.02        4.36      4.86 o 
  -2   7  14        3.72        7.22      5.54 o 
  -1   7  14       75.70       90.89      8.36 o 
   0   7  14        3.43       -0.45      6.81 o 
   1   7  14       20.34       21.12      6.50 o 
   2   7  14       43.54       44.20     10.17 o 
   3   7  14       45.13       35.02      7.09 o 
  -4   8  14       27.23       34.29      9.08 o 
  -3   8  14       59.10       69.77      7.95 o 
  -2   8  14        1.12        0.00      6.86 o 
  -1   8  14        9.18        2.91      7.27 o 
   0   8  14       13.29       12.63      6.77 o 
   1   8  14       24.65       21.58      8.72 o 
  -6  -7  15       16.50       -3.59      9.13 o 
  -5  -7  15       28.83       24.39      9.58 o 
  -4  -7  15       40.73       44.65      8.22 o 
  -3  -7  15       16.31       21.76      8.13 o 
  -2  -7  15       17.09       22.12      7.81 o 
  -1  -7  15        4.87       13.94      7.27 o 
   0  -7  15       29.56       10.99      7.68 o 
   1  -7  15       12.08        5.59      8.18 o 
   2  -7  15      101.36      106.15     13.94 o 
  -7  -6  15       18.92       -0.82      7.45 o 
  -6  -6  15       62.09       62.18      8.86 o 
  -5  -6  15       35.50       32.52      6.68 o 
  -4  -6  15       11.34        4.91      5.18 o 
  -3  -6  15      106.82      127.46      9.49 o 
  -2  -6  15       88.22       84.81      8.68 o 
  -1  -6  15       50.55       47.01      8.18 o 
   0  -6  15       17.96       20.08      7.63 o 
   1  -6  15       46.46       40.74      8.31 o 
   2  -6  15       29.38       36.25      9.36 o 
   3  -6  15       16.15       35.52      9.54 o 
   4  -6  15       14.17       10.36      8.63 o 
  -9  -5  15       49.19       63.59     11.86 o 
  -8  -5  15       39.38       24.21      6.72 o 
  -7  -5  15      111.61      131.32      8.81 o 
  -6  -5  15       83.49       86.62      7.49 o 
  -5  -5  15      106.22      110.92      6.81 o 
  -4  -5  15        4.61       -0.91      4.95 o 
  -3  -5  15       10.23        6.50      4.45 o 
  -2  -5  15        0.04        6.54      5.41 o 
  -1  -5  15       70.10       72.54      7.95 o 
   0  -5  15      104.29      100.84      8.63 o 
   1  -5  15       79.93       77.27      7.90 o 
   2  -5  15       91.87       84.99     10.04 o 
   3  -5  15       25.93       31.57      8.99 o 
   4  -5  15       92.42       99.34     10.67 o 
   5  -5  15       23.84       22.17      8.77 o 
  -9  -4  15        5.97        1.32      7.00 o 
  -8  -4  15      100.51      108.79      8.22 o 
  -7  -4  15       35.45       31.93      5.36 o 
  -6  -4  15      119.15      122.37      6.04 o 
  -5  -4  15       21.67       21.03      4.59 o 
  -4  -4  15       10.01       11.36      3.41 o 
  -3  -4  15      134.53      124.32      5.59 o 
  -2  -4  15      161.42      164.93      5.41 o 
  -1  -4  15       39.51       34.29      4.54 o 
   0  -4  15       77.50       85.58      6.31 o 
   1  -4  15        5.68       -3.68      4.81 o 
   2  -4  15       28.92       21.71      5.91 o 
   3  -4  15       15.19       11.99      6.86 o 
   4  -4  15       68.90       63.73      8.54 o 
   5  -4  15       58.58       42.88      7.36 o 
   6  -4  15        1.72        6.45      7.99 o 
 -10  -3  15        4.06        1.45      6.18 o 
  -9  -3  15       12.30       11.95      5.54 o 
  -8  -3  15        1.35        6.68      5.09 o 
  -7  -3  15       54.54       53.10      5.45 o 
  -6  -3  15       35.00       31.57      4.59 o 
  -5  -3  15      427.69      448.46     11.45 o 
  -4  -3  15       11.27       14.63      3.32 o 
  -3  -3  15      138.79      130.55      4.50 o 
  -2  -3  15       59.50       54.14      2.73 o 
  -1  -3  15       16.85       20.30      2.73 o 
   0  -3  15       40.89       36.84      4.63 o 
   1  -3  15      101.33       96.30      6.18 o 
   2  -3  15      236.96      217.99     11.22 o 
   3  -3  15       24.27       22.26      6.54 o 
   4  -3  15       42.46       36.29      7.49 o 
   5  -3  15       13.90       13.22      7.95 o 
   6  -3  15       31.04       35.02      8.09 o 
 -10  -2  15       26.12       18.94      5.81 o 
  -9  -2  15        8.93       12.36      4.45 o 
  -8  -2  15      131.08      131.73      7.90 o 
  -7  -2  15       19.10       19.40      3.82 o 
  -6  -2  15       64.12       64.09      4.81 o 
  -5  -2  15      108.51      100.98      4.41 o 
  -4  -2  15       42.41       42.56      2.63 o 
  -3  -2  15      230.62      238.79      5.72 o 
  -2  -2  15      410.07      437.56      8.63 o 
  -1  -2  15       25.93       29.43      2.82 o 
   0  -2  15      125.13      127.59      5.77 o 
   1  -2  15       66.53       63.64      5.13 o 
   2  -2  15       54.09       53.92      7.49 o 
   3  -2  15       27.16       23.39      8.13 o 
   4  -2  15      118.69      124.87     11.49 o 
   5  -2  15       56.57       61.23      9.49 o 
   6  -2  15      226.10      264.55     18.03 o 
   7  -2  15       26.13       13.45     10.54 o 
 -11  -1  15       22.39       15.76     10.27 o 
 -10  -1  15       32.73       38.11     11.36 o 
  -9  -1  15       10.41       19.12      4.00 o 
  -8  -1  15       30.58       35.98      4.27 o 
  -7  -1  15       39.87       34.75      4.00 o 
  -6  -1  15       72.03       73.90      4.45 o 
  -5  -1  15       17.25       16.94      2.18 o 
  -4  -1  15       47.34       39.61      3.00 o 
  -3  -1  15      164.57      175.15      4.72 o 
  -2  -1  15      157.70      174.79      4.54 o 
  -1  -1  15      149.74      155.26      4.68 o 
   0  -1  15       76.23       73.86      3.09 o 
   1  -1  15       10.24        8.49      1.95 o 
   2  -1  15       78.66       76.13      6.68 o 
   3  -1  15        1.71       -0.36      7.04 o 
   4  -1  15       18.76       11.49      8.27 o 
   5  -1  15       14.37        3.91      7.77 o 
   6  -1  15        2.74       -3.09      9.45 o 
   7  -1  15      200.73      212.08     15.72 o 
 -11   0  15        4.30       -4.45     11.67 o 
 -10   0  15       78.16      108.20     11.86 o 
  -9   0  15       24.24       24.35      5.91 o 
  -8   0  15      128.85      122.92      9.04 o 
  -7   0  15       12.84       13.26      1.82 o 
  -6   0  15       12.50       11.17      2.13 o 
  -5   0  15       15.52       18.90      2.59 o 
  -4   0  15       18.32       15.94      2.54 o 
  -3   0  15      692.30      740.95     12.13 o 
  -2   0  15      203.93      205.63      5.36 o 
  -1   0  15       64.67       60.91      3.36 o 
   0   0  15       39.53       30.80      4.36 o 
   1   0  15       47.01       42.24      2.77 o 
   2   0  15        1.25        0.86      3.68 o 
   3   0  15       41.87       35.11      6.40 o 
   4   0  15        0.11        3.86      5.77 o 
   5   0  15        4.50        3.77      7.40 o 
   6   0  15       49.15       50.24     12.58 o 
   7   0  15        5.27        9.18      7.63 o 
 -11   1  15       22.26       22.67     11.04 o 
 -10   1  15       32.51       25.98     10.49 o 
  -9   1  15       10.26       17.22      5.54 o 
  -8   1  15       30.79       32.80      9.45 o 
  -7   1  15       41.11       39.61      8.22 o 
  -6   1  15       72.27       72.27      5.41 o 
  -5   1  15       17.57       20.53      2.27 o 
  -4   1  15       47.67       45.56      3.09 o 
  -3   1  15      167.29      169.20      5.04 o 
  -2   1  15      158.46      170.29      5.27 o 
  -1   1  15      147.69      145.90      4.91 o 
   0   1  15       75.67       72.36      5.00 o 
   1   1  15        9.39        8.09      3.32 o 
   2   1  15       76.96       74.13      4.27 o 
   3   1  15        1.59        0.36      2.73 o 
   4   1  15       19.32       19.12      7.45 o 
   5   1  15       14.40       16.53      8.04 o 
   6   1  15        2.86        1.59      7.68 o 
   7   1  15      202.27      223.48     13.81 o 
 -10   2  15       25.93       34.52     12.67 o 
  -9   2  15        9.24       14.17      8.40 o 
  -8   2  15      130.28      133.23     11.90 o 
  -7   2  15       19.95       11.04      5.95 o 
  -6   2  15       63.31       64.14      6.63 o 
  -5   2  15      108.66      104.29      6.81 o 
  -4   2  15       41.29       41.11      3.13 o 
  -3   2  15      230.50      236.29      6.81 o 
  -2   2  15      401.72      427.48      9.45 o 
  -1   2  15       24.38       29.71      3.36 o 
   0   2  15      124.13      130.77      5.54 o 
   1   2  15       66.26       72.04      4.36 o 
   2   2  15       53.64       47.47      4.04 o 
   3   2  15       27.02       28.21      4.41 o 
   4   2  15      120.94      128.14     11.95 o 
   5   2  15       57.83       53.51      9.27 o 
   6   2  15      229.58      247.88     21.03 o 
   7   2  15       26.32       25.71     10.99 o 
 -10   3  15        4.00       -9.99     12.90 o 
  -9   3  15       12.33       10.04     11.63 o 
  -8   3  15        1.39       -6.31     12.22 o 
  -7   3  15       52.97       57.32      8.90 o 
  -6   3  15       37.09       33.48      6.81 o 
  -5   3  15      424.20      458.64     14.63 o 
  -4   3  15       11.76       13.31      1.82 o 
  -3   3  15      136.88      137.09      4.91 o 
  -2   3  15       59.14       47.97      3.77 o 
  -1   3  15       16.27       16.35      3.32 o 
   0   3  15       40.21       40.20      3.86 o 
   1   3  15      102.22      102.88      6.72 o 
   2   3  15      233.64      240.56      9.99 o 
   3   3  15       23.53       24.76      4.95 o 
   4   3  15       41.36       31.71      6.77 o 
   5   3  15       13.92        5.04      6.90 o 
   6   3  15       30.38       20.85      8.54 o 
  -9   4  15        5.81       10.54     12.63 o 
  -8   4  15      101.01      104.34     14.13 o 
  -7   4  15       34.40       32.25     10.13 o 
  -6   4  15      119.28      115.87      9.81 o 
  -5   4  15       21.83       23.85      5.91 o 
  -4   4  15       10.63        6.59      4.13 o 
  -3   4  15      135.75      136.04      5.68 o 
  -2   4  15      161.93      171.38      6.59 o 
  -1   4  15       41.02       37.20      4.22 o 
   0   4  15       77.53       78.58      5.95 o 
   1   4  15        5.66        7.86      4.32 o 
   2   4  15       29.13       30.52      5.72 o 
   3   4  15       15.28       19.30      5.81 o 
   4   4  15       66.71       50.74      7.40 o 
   5   4  15       56.20       60.82     10.22 o 
   6   4  15        1.40        9.77     10.13 o 
  -9   5  15       48.86       85.90     25.35 o 
  -8   5  15       38.98       22.76     15.22 o 
  -7   5  15      113.73      133.04     16.53 o 
  -6   5  15       81.63       89.53      9.13 o 
  -5   5  15      107.85      119.65     10.04 o 
  -4   5  15        4.07       11.08      7.36 o 
  -3   5  15        9.83       13.04      3.91 o 
  -2   5  15        0.03        0.73      4.18 o 
  -1   5  15       70.37       75.13      5.86 o 
   0   5  15      103.41       99.61      7.77 o 
   1   5  15       80.50       81.90      7.04 o 
   2   5  15       93.78       96.43      7.40 o 
   3   5  15       25.21       29.25      6.59 o 
   4   5  15       92.74      110.88     10.45 o 
   5   5  15       23.85       43.65     11.04 o 
  -7   6  15       17.96       33.02     13.72 o 
  -6   6  15       62.59       85.44     15.63 o 
  -5   6  15       35.21       42.15      9.54 o 
  -4   6  15       10.85       11.49      7.31 o 
  -3   6  15      105.75      116.15      9.81 o 
  -2   6  15       88.44       74.13      6.36 o 
  -1   6  15       50.08       46.74      7.90 o 
   0   6  15       18.68       28.21      6.68 o 
   1   6  15       46.47       50.87      6.86 o 
   2   6  15       29.29       30.39      7.00 o 
   3   6  15       16.66        9.90      6.18 o 
   4   6  15       13.91       -8.49      8.49 o 
  -6   7  15       15.62       22.17     14.13 o 
  -5   7  15       28.54       35.34      9.58 o 
  -4   7  15       41.50       36.29      8.04 o 
  -3   7  15       16.77       10.04      5.31 o 
  -2   7  15       17.21       22.17      6.50 o 
  -1   7  15        5.02        2.09      6.77 o 
   0   7  15       29.02       18.85      7.31 o 
   1   7  15       13.05       15.90      8.09 o 
   2   7  15      102.41      104.93     10.04 o 
  -4  -7  16       30.99       36.88     13.94 o 
  -3  -7  16       63.58       78.08     13.08 o 
  -2  -7  16        4.11       13.67      9.68 o 
  -1  -7  16       38.80       32.57     10.54 o 
   0  -7  16       21.85       15.63      9.18 o 
  -6  -6  16       18.36        5.13      6.59 o 
  -5  -6  16       22.87       13.90      7.86 o 
  -4  -6  16       40.89       41.38      7.63 o 
  -3  -6  16       22.66       27.34      6.81 o 
  -2  -6  16        2.21        0.18      6.45 o 
  -1  -6  16       20.97       22.35      8.54 o 
   0  -6  16        4.21       -2.63      7.31 o 
   1  -6  16       87.23       91.12     11.17 o 
   2  -6  16      103.24      116.92     12.08 o 
   3  -6  16       45.60       44.24     13.17 o 
  -8  -5  16       20.36        9.90      8.45 o 
  -7  -5  16        2.96       -0.05      6.50 o 
  -6  -5  16      170.40      180.78     10.13 o 
  -5  -5  16       35.58       36.38      6.09 o 
  -4  -5  16       10.38        5.77      6.04 o 
  -3  -5  16       34.96       29.93      6.77 o 
  -2  -5  16       81.05       77.54      9.18 o 
  -1  -5  16      162.27      168.52     11.86 o 
   0  -5  16       66.75       67.77      9.13 o 
   1  -5  16       72.80       77.95      9.31 o 
   2  -5  16       71.79       66.64      9.90 o 
   3  -5  16        8.98       11.45      8.49 o 
   4  -5  16        8.05        4.45      9.86 o 
  -9  -4  16        9.73       14.35     10.81 o 
  -8  -4  16        4.33       -2.00      6.77 o 
  -7  -4  16       18.27       22.21      5.22 o 
  -6  -4  16       10.00       16.40      5.68 o 
  -5  -4  16      101.04      100.89      6.45 o 
  -4  -4  16       64.47       65.05      5.18 o 
  -3  -4  16       66.33       72.72      7.36 o 
  -2  -4  16        2.51       11.58      5.36 o 
  -1  -4  16        3.23       -1.36      6.13 o 
   0  -4  16       22.75       30.62      7.09 o 
   1  -4  16      190.47      214.31     11.04 o 
   2  -4  16       22.90       19.90      6.31 o 
   3  -4  16      194.07      227.84     12.31 o 
   4  -4  16       38.45       31.48      7.49 o 
   5  -4  16       23.63        9.36      9.49 o 
  -9  -3  16        6.48        1.73      4.95 o 
  -8  -3  16      145.51      164.21      9.18 o 
  -7  -3  16        0.93       -4.22      5.22 o 
  -6  -3  16       59.02       48.47      5.00 o 
  -5  -3  16      162.79      178.20      7.45 o 
  -4  -3  16       66.27       58.05      4.32 o 
  -3  -3  16      129.45      139.40      6.36 o 
  -2  -3  16      134.65      148.81      6.81 o 
  -1  -3  16      104.79      108.38      5.31 o 
   0  -3  16        2.60        6.00      5.04 o 
   1  -3  16       48.10       31.57      6.54 o 
   2  -3  16       25.68       24.03      6.95 o 
   3  -3  16       24.47       15.58      8.04 o 
   4  -3  16       71.94       76.17      8.31 o 
   5  -3  16       24.75       14.08      9.49 o 
   6  -3  16      103.28      111.20     16.49 o 
 -10  -2  16       25.13       24.98     10.17 o 
  -9  -2  16       57.75       53.74      6.40 o 
  -8  -2  16       99.34      111.56      8.04 o 
  -7  -2  16       62.89       52.33      5.72 o 
  -6  -2  16       70.87       74.09      5.22 o 
  -5  -2  16       52.69       46.15      4.63 o 
  -4  -2  16       54.68       50.83      3.63 o 
  -3  -2  16       78.96       70.22      3.72 o 
  -2  -2  16       17.07       12.31      2.41 o 
  -1  -2  16       23.45       28.93      4.09 o 
   0  -2  16       28.92       29.34      4.86 o 
   1  -2  16      100.97      110.88      8.99 o 
   2  -2  16       19.32        8.77      7.81 o 
   3  -2  16        3.58       -1.45      7.95 o 
   4  -2  16        6.63        8.18      9.08 o 
   5  -2  16       12.85        9.90      9.36 o 
   6  -2  16       18.70       21.21     16.76 o 
 -10  -1  16       89.97       89.17     12.85 o 
  -9  -1  16       36.59       30.98      6.86 o 
  -8  -1  16       30.23       33.07      5.00 o 
  -7  -1  16       14.38       11.49      3.41 o 
  -6  -1  16      102.10       97.25      5.91 o 
  -5  -1  16       20.21       16.03      3.27 o 
  -4  -1  16       47.33       39.65      3.54 o 
  -3  -1  16       17.68       13.54      2.59 o 
  -2  -1  16       14.89       14.81      2.59 o 
  -1  -1  16       76.46       68.54      3.95 o 
   0  -1  16       73.40       73.27      5.86 o 
   1  -1  16       11.71       12.63      4.41 o 
   2  -1  16       20.99       26.71      7.18 o 
   3  -1  16       98.83       96.57     10.08 o 
   4  -1  16       45.95       40.43     10.27 o 
   5  -1  16       38.04       27.12      9.45 o 
   6  -1  16      154.36      199.54     16.26 o 
 -10   0  16        0.02       -1.14     11.81 o 
  -9   0  16        3.69       -3.82      7.99 o 
  -8   0  16       34.60       21.62      7.95 o 
  -7   0  16        5.35        3.95      2.18 o 
  -6   0  16        1.22        4.63      3.45 o 
  -5   0  16       84.85       83.35      4.50 o 
  -4   0  16      531.93      590.68     11.90 o 
  -3   0  16       65.25       70.04      3.72 o 
  -2   0  16        4.73        5.22      2.45 o 
  -1   0  16      222.61      200.32      7.36 o 
   0   0  16       50.60       50.01      4.22 o 
   1   0  16        0.19        3.04      2.27 o 
   2   0  16      149.18      150.85      8.77 o 
   3   0  16       92.52       97.02      8.45 o 
   4   0  16        3.37        2.63      6.81 o 
   5   0  16        1.49       -6.95      6.95 o 
   6   0  16       25.53       28.25     11.04 o 
 -10   1  16       89.18       90.07     13.35 o 
  -9   1  16       37.05       15.04     10.49 o 
  -8   1  16       29.11       22.53      7.49 o 
  -7   1  16       14.39       16.85      7.72 o 
  -6   1  16      101.11       93.57      7.04 o 
  -5   1  16       20.27       16.22      3.18 o 
  -4   1  16       48.72       41.61      3.72 o 
  -3   1  16       17.81       13.72      2.77 o 
  -2   1  16       13.36       11.58      3.09 o 
  -1   1  16       75.05       73.40      4.41 o 
   0   1  16       74.16       70.18      5.04 o 
   1   1  16       11.86       19.94      3.23 o 
   2   1  16       20.86       20.44      3.09 o 
   3   1  16       99.78      107.56      9.90 o 
   4   1  16       47.05       49.60      9.18 o 
   5   1  16       38.55       42.43      9.86 o 
   6   1  16      154.90      163.80     14.58 o 
 -10   2  16       24.20       23.57      9.95 o 
  -9   2  16       58.00       53.69     10.45 o 
  -8   2  16       99.70       91.98     10.81 o 
  -7   2  16       61.08       44.92      8.59 o 
  -6   2  16       71.16       87.26      7.86 o 
  -5   2  16       53.03       55.64      5.95 o 
  -4   2  16       55.92       57.46      4.22 o 
  -3   2  16       80.72       79.67      5.00 o 
  -2   2  16       17.20       13.54      3.36 o 
  -1   2  16       23.36       24.48      3.41 o 
   0   2  16       28.77       31.30      4.41 o 
   1   2  16      100.07       98.57      6.50 o 
   2   2  16       19.09       15.58      4.27 o 
   3   2  16        3.89       -1.41      6.77 o 
   4   2  16        7.11       14.76      7.86 o 
   5   2  16       12.82       12.85      8.68 o 
   6   2  16       18.33       26.75      9.86 o 
  -9   3  16        7.22       18.71     11.22 o 
  -8   3  16      146.05      169.84     17.90 o 
  -7   3  16        1.19        5.13      7.63 o 
  -6   3  16       59.05       65.36      9.81 o 
  -5   3  16      162.80      163.71      8.63 o 
  -4   3  16       65.64       64.46      4.22 o 
  -3   3  16      127.89      143.13      6.36 o 
  -2   3  16      133.66      142.04      6.72 o 
  -1   3  16      102.36      111.29      5.95 o 
   0   3  16        2.81       -1.82      4.63 o 
   1   3  16       47.06       47.65      5.59 o 
   2   3  16       25.77       21.67      4.32 o 
   3   3  16       24.33       14.85      6.36 o 
   4   3  16       74.25       68.73     10.45 o 
   5   3  16       25.31       23.67     10.54 o 
   6   3  16      104.51       99.75     14.08 o 
  -9   4  16        9.58        5.77     10.95 o 
  -8   4  16        4.30        7.59     12.22 o 
  -7   4  16       18.72       22.58      8.95 o 
  -6   4  16       10.81       11.04      8.86 o 
  -5   4  16      101.70       93.98      8.86 o 
  -4   4  16       64.35       67.00      7.49 o 
  -3   4  16       65.39       60.69      4.50 o 
  -2   4  16        2.61        8.13      3.50 o 
  -1   4  16        3.32       -4.68      4.68 o 
   0   4  16       22.66       24.12      5.41 o 
   1   4  16      188.90      195.64      9.68 o 
   2   4  16       22.24       12.58      6.27 o 
   3   4  16      192.23      222.26     11.90 o 
   4   4  16       37.37       27.80      8.45 o 
   5   4  16       23.55       29.62      9.68 o 
  -8   5  16       20.97       24.66     14.76 o 
  -7   5  16        2.57        8.36     10.45 o 
  -6   5  16      170.57      193.82     14.40 o 
  -5   5  16       35.50       37.75      8.18 o 
  -4   5  16       10.84        2.18      6.63 o 
  -3   5  16       36.15       27.16      4.68 o 
  -2   5  16       81.66       86.89      6.36 o 
  -1   5  16      163.50      173.65     10.99 o 
   0   5  16       67.06       67.09      9.04 o 
   1   5  16       72.95       81.35      7.90 o 
   2   5  16       71.91       71.54      7.63 o 
   3   5  16        8.49        7.00      6.18 o 
   4   5  16        7.66        4.72      9.27 o 
  -6   6  16       18.80        0.45      9.45 o 
  -5   6  16       22.30       17.72      8.81 o 
  -4   6  16       42.37       52.15     10.36 o 
  -3   6  16       21.89       19.30      6.86 o 
  -2   6  16        2.21        1.86      5.18 o 
  -1   6  16       21.38       22.58      6.22 o 
   0   6  16        4.29        5.68      5.91 o 
   1   6  16       89.11       86.58      9.63 o 
   2   6  16      105.05      108.97     12.31 o 
   3   6  16       47.10       32.48     10.77 o 
  -4   7  16       31.74       17.94      9.49 o 
  -3   7  16       64.91       84.44     14.13 o 
  -2   7  16        4.58        5.00      7.00 o 
  -1   7  16       38.93       47.29     10.54 o 
   0   7  16       22.31       28.16     10.13 o 
  -5  -6  17        3.96       11.90     19.35 o 
  -4  -6  17       25.37       23.67     11.26 o 
  -3  -6  17       51.74       36.25      7.90 o 
  -2  -6  17       27.98       14.85      8.09 o 
  -1  -6  17       70.99       77.49     10.27 o 
   0  -6  17       30.81        9.81      8.54 o 
   1  -6  17       24.97        8.63     10.08 o 
  -7  -5  17        7.69       -7.40      9.22 o 
  -6  -5  17      117.51      143.40     16.03 o 
  -5  -5  17       17.14       17.31      8.72 o 
  -4  -5  17       55.60       58.78      7.95 o 
  -3  -5  17       59.07       54.14      8.31 o 
  -2  -5  17       18.51       16.13      7.49 o 
  -1  -5  17       14.20        9.54      7.09 o 
   0  -5  17        5.00        4.81      7.81 o 
   1  -5  17       56.81       73.36     10.81 o 
   2  -5  17       27.53       29.93      9.08 o 
   3  -5  17      107.32      113.19     13.76 o 
  -8  -4  17       49.49       32.07      8.40 o 
  -7  -4  17       28.11       23.94      7.81 o 
  -6  -4  17        9.72        6.72      6.86 o 
  -5  -4  17       21.48       20.99      5.86 o 
  -4  -4  17       73.96       75.77      9.04 o 
  -3  -4  17       83.26       91.07      8.63 o 
  -2  -4  17       72.62       68.36      8.68 o 
  -1  -4  17       35.94       30.52      8.77 o 
   0  -4  17       48.05       33.52      7.72 o 
   1  -4  17       55.63       44.02      8.40 o 
   2  -4  17        3.40       -4.04      7.77 o 
   3  -4  17        0.07       -1.18     10.40 o 
   4  -4  17       13.16       -0.05      8.95 o 
  -8  -3  17       22.21       25.07      6.50 o 
  -7  -3  17       16.96        3.95      5.68 o 
  -6  -3  17       87.77       92.30      7.54 o 
  -5  -3  17        8.79        4.68      4.22 o 
  -4  -3  17       26.40       21.08      4.18 o 
  -3  -3  17        9.50       14.08      5.04 o 
  -2  -3  17       19.34       16.67      5.36 o 
  -1  -3  17       30.78       31.52      8.86 o 
   0  -3  17       16.44        5.18      8.13 o 
   1  -3  17      180.38      208.49     12.26 o 
   2  -3  17        8.72       10.27      7.04 o 
   3  -3  17       79.36      105.88     10.81 o 
   4  -3  17        3.77       -0.32      8.49 o 
   5  -3  17       38.20       42.29     10.04 o 
  -9  -2  17        1.21        0.05      7.86 o 
  -8  -2  17       23.86       14.90      6.04 o 
  -7  -2  17        3.79        6.45      4.68 o 
  -6  -2  17       22.40       19.94      4.68 o 
  -5  -2  17        0.54        2.82      4.13 o 
  -4  -2  17      156.48      167.38      7.40 o 
  -3  -2  17      163.86      168.61      9.08 o 
  -2  -2  17        3.05       -4.04      5.22 o 
  -1  -2  17       53.62       51.51      6.63 o 
   0  -2  17       16.95       23.94      5.41 o 
   1  -2  17       25.11       25.98      7.54 o 
   2  -2  17       81.44       69.18     11.45 o 
   3  -2  17        5.70        5.72      8.09 o 
   4  -2  17       38.94       31.34     10.49 o 
   5  -2  17       26.77       16.85     10.31 o 
  -9  -1  17       24.60       20.08     11.26 o 
  -8  -1  17       36.72       30.93      8.09 o 
  -7  -1  17        3.36        7.63      4.54 o 
  -6  -1  17       80.47       85.99      6.18 o 
  -5  -1  17      185.58      196.05      8.54 o 
  -4  -1  17        2.08        8.77      4.59 o 
  -3  -1  17      229.63      238.29      8.63 o 
  -2  -1  17       56.15       61.28      6.04 o 
  -1  -1  17       22.43       13.26      4.86 o 
   0  -1  17       46.05       46.79      6.77 o 
   1  -1  17       48.15       59.64      6.95 o 
   2  -1  17       27.08       21.17      8.54 o 
   3  -1  17       29.40       21.17      8.54 o 
   4  -1  17       35.47       21.62     11.67 o 
   5  -1  17       33.54       24.48     10.86 o 
  -9   0  17      136.87      150.31     15.04 o 
  -8   0  17       30.42       10.49      8.81 o 
  -7   0  17       45.17       54.69      7.22 o 
  -6   0  17      131.33      134.36      6.54 o 
  -5   0  17        5.31        3.23      3.63 o 
  -4   0  17       82.34       83.08      5.72 o 
  -3   0  17       27.68       19.58      4.22 o 
  -2   0  17        7.10       -1.14      2.86 o 
  -1   0  17      247.63      247.38     10.49 o 
   0   0  17      225.47      236.56      9.90 o 
   1   0  17        0.08        0.86      4.00 o 
   2   0  17       43.06       38.79      8.13 o 
   3   0  17       17.49       18.67      7.68 o 
   4   0  17       69.50       87.39     12.40 o 
   5   0  17        1.86       10.58      9.72 o 
  -9   1  17       24.81       31.57     10.17 o 
  -8   1  17       36.44       21.53      8.59 o 
  -7   1  17        3.33       -1.09      9.04 o 
  -6   1  17       78.52       69.41      8.04 o 
  -5   1  17      188.58      213.63      8.49 o 
  -4   1  17        1.64       -1.59      3.63 o 
  -3   1  17      232.50      241.88      7.99 o 
  -2   1  17       56.48       53.19      4.36 o 
  -1   1  17       22.11       18.76      5.13 o 
   0   1  17       45.19       38.06      5.00 o 
   1   1  17       46.58       48.19      6.36 o 
   2   1  17       26.19       23.21      6.27 o 
   3   1  17       28.00       32.70      9.90 o 
   4   1  17       35.59       22.76      8.95 o 
   5   1  17       33.60       38.20     11.22 o 
  -9   2  17        1.56        4.09     10.36 o 
  -8   2  17       24.53       24.39     10.17 o 
  -7   2  17        3.68       -3.18      8.04 o 
  -6   2  17       22.62       28.34      7.09 o 
  -5   2  17        0.53        3.59      5.27 o 
  -4   2  17      155.46      159.07      7.45 o 
  -3   2  17      160.53      170.25      7.63 o 
  -2   2  17        2.54        5.72      4.18 o 
  -1   2  17       52.90       58.82      6.72 o 
   0   2  17       15.89       14.40      6.31 o 
   1   2  17       25.08       31.61      5.18 o 
   2   2  17       81.64       83.12      8.04 o 
   3   2  17        5.66       14.76      8.49 o 
   4   2  17       40.14       26.48      9.99 o 
   5   2  17       27.15       23.08      9.63 o 
  -8   3  17       22.45       18.67     10.95 o 
  -7   3  17       17.38       21.58      8.72 o 
  -6   3  17       87.11      105.25     11.95 o 
  -5   3  17        9.64        1.41      7.68 o 
  -4   3  17       24.91       24.48      3.82 o 
  -3   3  17        9.59       11.63      4.04 o 
  -2   3  17       19.63       17.99      4.77 o 
  -1   3  17       30.68       36.25      6.09 o 
   0   3  17       16.55       10.36      6.27 o 
   1   3  17      180.02      207.90      9.90 o 
   2   3  17        9.53        8.49      5.77 o 
   3   3  17       78.74       98.39     11.40 o 
   4   3  17        4.12       12.26      8.81 o 
   5   3  17       38.27       40.06     11.13 o 
  -8   4  17       48.04       30.98     12.26 o 
  -7   4  17       28.24       35.38     10.13 o 
  -6   4  17        9.38       16.94      8.63 o 
  -5   4  17       21.55       20.30      8.86 o 
  -4   4  17       73.96       64.18      7.27 o 
  -3   4  17       82.25       81.04      6.27 o 
  -2   4  17       72.12       72.13      6.54 o 
  -1   4  17       36.51       26.94      6.63 o 
   0   4  17       48.93       49.38      8.45 o 
   1   4  17       56.46       45.97      6.13 o 
   2   4  17        3.40       -5.50      5.72 o 
   3   4  17        0.11        6.45     10.67 o 
   4   4  17       13.10       15.72     10.99 o 
  -7   5  17        7.25       12.08     10.63 o 
  -6   5  17      117.99      131.32     13.58 o 
  -5   5  17       16.50       25.44     10.36 o 
  -4   5  17       55.21       46.20      8.22 o 
  -3   5  17       57.76       62.18      6.40 o 
  -2   5  17       18.46       22.89      5.36 o 
  -1   5  17       14.27       11.31      7.13 o 
   0   5  17        5.08       18.94      8.40 o 
   1   5  17       58.01       55.83      7.49 o 
   2   5  17       26.03       10.99      6.36 o 
   3   5  17      108.93      129.46     13.13 o 
  -5   6  17        3.96       -1.23     10.81 o 
  -4   6  17       25.99       29.84     11.49 o 
  -3   6  17       52.20       58.64      9.18 o 
  -2   6  17       28.48       29.80      6.50 o 
  -1   6  17       71.69       73.49      8.81 o 
   0   6  17       30.80       21.67      9.31 o 
   1   6  17       24.51       30.80     16.53 o 
  -5  -5  18       27.84       11.58      9.49 o 
  -4  -5  18       50.42       47.38     10.54 o 
  -3  -5  18       78.34       66.05     11.31 o 
  -2  -5  18       36.11       38.56      9.13 o 
  -1  -5  18       34.35       31.11     10.49 o 
   0  -5  18        0.81        7.95      8.18 o 
   1  -5  18       10.68       19.62      9.08 o 
  -7  -4  18       19.62       16.94      8.63 o 
  -6  -4  18        5.18        1.36      9.54 o 
  -5  -4  18       26.72       13.81      8.77 o 
  -4  -4  18        5.96        0.23      7.31 o 
  -3  -4  18       11.11       10.13      7.00 o 
  -2  -4  18       10.00       16.26      7.49 o 
  -1  -4  18       48.33       59.10      9.72 o 
   0  -4  18        0.31       -1.82      7.63 o 
   1  -4  18       53.95       65.68      9.72 o 
   2  -4  18       19.34       11.67     10.27 o 
  -8  -3  18       40.90       28.80      8.27 o 
  -7  -3  18       79.11       84.49      8.90 o 
  -6  -3  18       16.88       20.44      7.36 o 
  -5  -3  18        1.01       -5.50      5.63 o 
  -4  -3  18        7.70        6.95      7.13 o 
  -3  -3  18       21.33       30.71      7.31 o 
  -2  -3  18       45.32       51.69      9.36 o 
  -1  -3  18       18.67       20.08      8.86 o 
   0  -3  18       30.78       27.07      7.99 o 
   1  -3  18        4.75        9.81      8.49 o 
   2  -3  18        6.09        1.14      9.31 o 
   3  -3  18        3.65       -5.86     11.17 o 
  -8  -2  18        5.88        4.13      7.40 o 
  -7  -2  18       26.75       29.80      5.95 o 
  -6  -2  18       66.69       61.64      5.81 o 
  -5  -2  18      119.49      153.39      9.45 o 
  -4  -2  18      123.44      129.91      9.13 o 
  -3  -2  18       94.75       91.07      7.45 o 
  -2  -2  18      169.12      187.96     10.13 o 
  -1  -2  18        6.48        9.08      7.45 o 
   0  -2  18       77.93       74.59      9.95 o 
   1  -2  18       25.56       27.80      8.31 o 
   2  -2  18       48.88       40.56     12.90 o 
   3  -2  18       45.56       44.47     13.58 o 
   4  -2  18        0.60       13.67     10.99 o 
  -8  -1  18       64.28       69.04      8.59 o 
  -7  -1  18       19.13        9.58      4.91 o 
  -6  -1  18       61.71       64.05      6.18 o 
  -5  -1  18       32.27       24.98      4.95 o 
  -4  -1  18       18.90       19.94      5.86 o 
  -3  -1  18       29.97       25.80      5.77 o 
  -2  -1  18      101.43      107.97      8.36 o 
  -1  -1  18       48.52       41.93      6.18 o 
   0  -1  18      108.74      117.46      8.59 o 
   1  -1  18        9.80        0.86      7.54 o 
   2  -1  18       77.42       62.64     11.63 o 
   3  -1  18       30.95        9.18      9.72 o 
   4  -1  18       23.31       27.16     11.13 o 
  -9   0  18       15.19       31.11     16.13 o 
  -8   0  18       26.14       21.89      9.36 o 
  -7   0  18        4.47        0.05      7.54 o 
  -6   0  18       10.65        8.18      4.22 o 
  -5   0  18      122.22      120.78      7.27 o 
  -4   0  18       24.03       14.94      4.59 o 
  -3   0  18       20.73       24.12      5.13 o 
  -2   0  18       40.76       33.11      6.04 o 
  -1   0  18       90.42       80.94      7.77 o 
   0   0  18        0.01        3.77      5.22 o 
   1   0  18       21.04       24.44      7.00 o 
   2   0  18        0.77        3.00     10.54 o 
   3   0  18       59.34       64.50     12.72 o 
   4   0  18        0.01       -0.32      9.90 o 
  -8   1  18       64.74       51.96      9.99 o 
  -7   1  18       18.52       10.63      9.72 o 
  -6   1  18       62.51       63.55      8.54 o 
  -5   1  18       32.37       34.07      4.36 o 
  -4   1  18       18.69       15.63      4.32 o 
  -3   1  18       28.93       33.02      5.13 o 
  -2   1  18      102.41      107.83      8.45 o 
  -1   1  18       47.27       43.02      6.45 o 
   0   1  18      106.20       99.20     10.77 o 
   1   1  18        9.61        4.04      7.99 o 
   2   1  18       77.66       69.86     10.22 o 
   3   1  18       31.72       21.21      9.36 o 
   4   1  18       23.93       33.70     12.99 o 
  -8   2  18        5.81        6.72     10.72 o 
  -7   2  18       26.80       23.98      8.99 o 
  -6   2  18       66.06       69.50      8.18 o 
  -5   2  18      121.05      124.60      9.63 o 
  -4   2  18      124.94      147.26      7.59 o 
  -3   2  18       95.54       87.49      6.18 o 
  -2   2  18      169.17      177.33     10.31 o 
  -1   2  18        6.63        5.72      6.04 o 
   0   2  18       76.95       75.45      8.09 o 
   1   2  18       25.18       30.16      8.18 o 
   2   2  18       49.83       43.42      8.40 o 
   3   2  18       44.54       57.51     11.04 o 
   4   2  18        0.63        5.22     10.27 o 
  -8   3  18       41.26       47.15     12.76 o 
  -7   3  18       79.07       83.12     12.63 o 
  -6   3  18       17.45       23.85      9.72 o 
  -5   3  18        1.05       -3.09      7.45 o 
  -4   3  18        7.40        3.09      7.45 o 
  -3   3  18       20.48       17.08      4.27 o 
  -2   3  18       45.82       50.06      5.81 o 
  -1   3  18       18.65       25.71      6.72 o 
   0   3  18       31.20       40.93      7.63 o 
   1   3  18        5.05       -2.27      6.04 o 
   2   3  18        6.08        3.72      7.31 o 
   3   3  18        3.75        9.45     10.08 o 
  -7   4  18       20.15       28.71     11.04 o 
  -6   4  18        5.56        5.18     11.95 o 
  -5   4  18       26.55       30.75      8.40 o 
  -4   4  18        5.35       -0.64      7.31 o 
  -3   4  18       10.57        1.95      4.50 o 
  -2   4  18        9.82        5.04      4.72 o 
  -1   4  18       48.79       45.01      6.77 o 
   0   4  18        0.44       -5.91      7.00 o 
   1   4  18       54.26       60.32      8.95 o 
   2   4  18       18.20       27.75     10.22 o 
  -5   5  18       27.83       14.40     10.49 o 
  -4   5  18       50.73       35.84     11.95 o 
  -3   5  18       78.39       75.77      9.99 o 
  -2   5  18       36.58       34.84      6.59 o 
  -1   5  18       34.73       33.75      7.86 o 
   0   5  18        0.84        0.41      6.00 o 
   1   5  18       10.29        4.72      6.72 o 
  -5  -4  19       56.57       47.74     14.44 o 
  -4  -4  19       30.99       25.12      7.95 o 
  -3  -4  19       31.95       29.66      8.04 o 
  -2  -4  19       11.98       11.58      6.95 o 
  -1  -4  19       23.34       16.85      8.81 o 
   0  -4  19       20.93       25.03     10.67 o 
  -6  -3  19        2.09       -3.68      7.45 o 
  -5  -3  19       11.59       17.85      8.68 o 
  -4  -3  19       83.42       90.57      8.68 o 
  -3  -3  19       52.69       81.40      9.68 o 
  -2  -3  19       53.46       72.04     12.22 o 
  -1  -3  19       34.79       33.43     10.17 o 
   0  -3  19       25.67       44.29     10.40 o 
   1  -3  19       45.56       60.87     12.45 o 
   2  -3  19       85.08      108.97     14.54 o 
  -7  -2  19       35.61       17.76      7.22 o 
  -6  -2  19       17.12       24.17      7.54 o 
  -5  -2  19       27.99       23.62      7.13 o 
  -4  -2  19        3.11        4.22      5.91 o 
  -3  -2  19        5.56       17.40      9.18 o 
  -2  -2  19       69.89       73.45     11.49 o 
  -1  -2  19       24.68       25.89      8.90 o 
   0  -2  19       32.35       31.25      8.31 o 
   1  -2  19       21.10       19.90     10.77 o 
   2  -2  19        2.59       -1.18     15.26 o 
  -7  -1  19       58.53       69.09     11.72 o 
  -6  -1  19       28.58       32.25      5.77 o 
  -5  -1  19       10.43       10.72      6.45 o 
  -4  -1  19       16.70       12.08      5.91 o 
  -3  -1  19       62.77       66.91      8.40 o 
  -2  -1  19       31.27       38.52      7.00 o 
  -1  -1  19       38.61       31.57      9.13 o 
   0  -1  19       62.00       70.95     10.36 o 
   1  -1  19       19.90       21.35      8.77 o 
   2  -1  19        9.99        4.50      8.04 o 
   3  -1  19       66.43       44.24     13.26 o 
  -7   0  19       66.06       60.41     10.77 o 
  -6   0  19       34.06       26.66      7.95 o 
  -5   0  19        8.36        7.13      5.50 o 
  -4   0  19        4.87        3.59      5.59 o 
  -3   0  19        5.20       -0.82      5.54 o 
  -2   0  19      214.11      216.26     12.63 o 
  -1   0  19       18.61       27.57      8.95 o 
   0   0  19       47.73       66.05     10.72 o 
   1   0  19        0.33       -5.86      9.40 o 
   2   0  19        0.33       -1.64      9.18 o 
   3   0  19        0.68       -2.91     10.67 o 
  -7   1  19       59.36       54.74      9.99 o 
  -6   1  19       28.60       21.44      7.54 o 
  -5   1  19       10.04       13.99      8.99 o 
  -4   1  19       15.95       17.76      6.22 o 
  -3   1  19       62.51       67.09      7.36 o 
  -2   1  19       31.78       38.38      6.86 o 
  -1   1  19       38.40       31.11      8.68 o 
   0   1  19       61.88       85.17     10.27 o 
   1   1  19       18.65       22.17      7.40 o 
   2   1  19       10.44       14.35      8.86 o 
   3   1  19       65.63       68.09     10.72 o 
  -7   2  19       36.39       31.71     12.22 o 
  -6   2  19       17.06       27.66      9.08 o 
  -5   2  19       28.15       20.08      7.99 o 
  -4   2  19        3.29        2.91     10.17 o 
  -3   2  19        5.13        7.31      6.00 o 
  -2   2  19       70.73       81.94      7.86 o 
  -1   2  19       23.94       33.07      6.68 o 
   0   2  19       32.21       34.84      7.09 o 
   1   2  19       20.55        1.36      9.27 o 
   2   2  19        2.60       -3.82      7.68 o 
  -6   3  19        2.44        1.09     10.22 o 
  -5   3  19       11.84       17.12      7.99 o 
  -4   3  19       84.06       68.04      8.45 o 
  -3   3  19       53.71       45.79      6.86 o 
  -2   3  19       52.92       49.42      8.09 o 
  -1   3  19       34.79       42.38      7.86 o 
   0   3  19       26.59       37.66      9.22 o 
   1   3  19       45.21       61.91     10.17 o 
   2   3  19       86.64      104.16     12.13 o 
  -5   4  19       56.78       51.92     14.81 o 
  -4   4  19       30.68       23.76     13.26 o 
  -3   4  19       31.43       19.62      9.31 o 
  -2   4  19       12.74        4.68      9.95 o 
  -1   4  19       24.09       29.71      8.77 o 
   0   4  19       21.93       26.53      8.63 o 
  -4  -3  20       15.81       18.03      8.36 o 
  -3  -3  20       18.70       17.85      9.08 o 
  -2  -3  20        9.38       15.85     10.58 o 
  -1  -3  20       13.39       14.22     11.49 o 
  -5  -2  20       34.80       38.75      9.40 o 
  -4  -2  20       31.99       30.07     11.22 o 
  -3  -2  20       14.95       20.21      7.99 o 
  -2  -2  20       52.15       61.37     11.26 o 
  -1  -2  20       36.50       32.84      9.63 o 
   0  -2  20       10.88       10.95     10.45 o 
   1  -2  20       21.24       12.63     15.72 o 
  -6  -1  20       27.17       18.44     11.76 o 
  -5  -1  20       17.39       12.36      6.31 o 
  -4  -1  20       13.09       12.17      7.09 o 
  -3  -1  20      160.48      182.06     11.76 o 
  -2  -1  20       51.45       51.42     10.31 o 
  -1  -1  20       31.95       32.30      9.08 o 
   0  -1  20       24.08       41.61     12.76 o 
   1  -1  20       47.24       50.60     10.99 o 
  -6   0  20        1.39       17.94     12.63 o 
  -5   0  20        9.34        6.50      6.31 o 
  -4   0  20        1.64        4.22      6.18 o 
  -3   0  20       67.73       92.07      8.90 o 
  -2   0  20       81.32       74.40      9.08 o 
  -1   0  20        0.39        4.00      9.04 o 
   0   0  20        3.38       -2.82      9.81 o 
   1   0  20       67.68       83.90     13.08 o 
  -6   1  20       26.66       32.48     10.72 o 
  -5   1  20       17.37        8.27      8.81 o 
  -4   1  20       13.39       11.58      5.91 o 
  -3   1  20      162.36      154.35     10.90 o 
  -2   1  20       50.25       48.06      7.81 o 
  -1   1  20       32.14       40.43      7.95 o 
   0   1  20       22.84       30.12      7.86 o 
   1   1  20       47.46       41.74     10.17 o 
  -5   2  20       34.49       42.74     11.99 o 
  -4   2  20       30.95       34.20      9.13 o 
  -3   2  20       15.05       16.85      6.81 o 
  -2   2  20       51.48       60.14      9.08 o 
  -1   2  20       36.27       47.51     10.45 o 
   0   2  20       11.40       13.58     11.13 o 
   1   2  20       20.71       15.72      7.54 o 
  -4   3  20       15.76       12.90      9.18 o 
  -3   3  20       19.12       17.35     11.08 o 
  -2   3  20        9.38       -4.95     10.22 o 
  -1   3  20       13.47       18.99      7.86 o 
  -2   0  21       21.39       -6.72     21.89 o 
                                                 
